# Supplementary material for: Measuring mosquito control: adult-mosquito catches vs egg-trap data as endpoints of a cluster-randomized controlled trial of mosquito-disseminated pyriproxyfen
Source: Parasit Vectors. 2020 Jul 14;13:352. doi: 10.1186/s13071-020-04221-z (PMC7362459; doi:10.1186/s13071-020-04221-z)
Supplement: Supplementary file 1 — Additional file 1: Table S1. Weather covariate values. Table S2. Monthly adult-mosquito aspiration results. Table S3. Alternative models for the all-mosquito aspiration dataset. Table S4. ‘Full’ all-mosquito aspiration model with ULV. Table S5. Alternative models for the Aedes aegypti aspiration dataset. Table S6. ‘Full’ Aedes aspiration model with ULV. Table S7. Alternative models for the Culex quinquefasciatus aspiration dataset. Table S8. ‘Full’ Culex aspiration model with ULV. Table S9. Monthly Aedes egg-trap results. Table S10. Alternative models for the Aedes egg-trap dataset. [file 13071_2020_4221_MOESM1_ESM.xlsx]

## Sheet: S1 Table
Weather covariates
	Dataset	Month	Covariate
			tmax_m	tmin_m	tmean_m	rain_m	tmax_w	tmin_w	tmean_w	rain_w	tmax_2w	tmin_2w	tmean_2w	rain_2w
	Aspiration	1	28.79	18.26	19.66	156.1	29.66	17.61	20.85	13.5	29.01	18.76	19.64	0
		2	29.1	18.6	19.8	146.5	28.21	18.39	19.02	72.7	27.96	18.11	18.9	72.7
		3	27.9	18.37	18.71	258.8	27.57	17.97	18.59	102.5	29.19	18.46	19.96	5
		4	29.1	18.29	19.96	177.2	28.34	18.17	19.26	112.8	28.21	18.49	18.97	37.9
		5	28.52	18.62	19.21	26.7	28.39	18.94	18.91	2.5	28.47	18.66	19.14	0.8
		6	27.31	16.69	18.96	64.3	27.96	16.31	19.8	0	27.41	17.1	18.86	22.2
		7	26.14	15	18.64	0	23.76	14.4	16.56	0	24.4	13.67	17.56	0
		8	23.38	12.77	17	0	23.43	13.23	16.81	0	25.13	12.41	18.92	0
		9	28.89	14.94	21.42	0	29.96	15.77	22.07	0	27.99	15.86	20.06	0
		10	28.04	17.02	19.53	9.2	27.57	17.33	18.91	9.2	27.66	17.29	19.01	0
		11	31.02	18.95	21.55	33.2	27.69	18.56	18.41	33.1	31.73	20.36	21.55	12
		12	26.67	18.27	17.54	321.4	25.37	18.2	16.27	135.1	27.13	19.11	17.57	5.5
		13	26.55	18.53	17.28	267.7	28.79	18.83	19.37	38.6	27.71	18.37	18.53	22.2
		14	27.55	17.71	22.02	158.8	27.29	18.59	21.54	88.6	27.29	18.59	21.54	88.6
		15	27.04	17.89	21.5	257.8	28.5	18.04	22	18.8	28.5	18.04	22	18.8
		16	27.58	18.31	22.01	228	26.54	18.46	22.01	10	26.54	18.46	22.01	10
	Egg-traps	1	28.79	18.26	19.66	156.1	30.7	18.77	21.31	19.9	29.01	18.76	19.64	13.5
		2	29.1	18.6	19.8	146.5	28.01	18.4	18.81	122.6	27.96	18.11	18.9	35.2
		3	27.9	18.37	18.71	258.8	30.49	18.95	21.01	0	29.19	18.46	19.96	102.5
		4	29.1	18.29	19.96	177.2	28.13	18.7	18.78	5.2	28.21	18.49	18.97	112.8
		5	28.52	18.62	19.21	26.7	25.33	16.77	16.94	0	28.47	18.66	19.14	2.5
		6	27.31	16.69	18.96	64.3	27.81	16.1	19.76	0	27.41	17.1	18.86	0
		7	26.14	15	18.64	0	21.86	11.64	16.04	0	24.4	13.67	17.56	0
		8	23.38	12.77	17	0	25.6	12.44	19.38	0	25.13	12.41	18.92	0
		9	28.89	14.94	21.42	0	27.86	15.86	19.93	0	27.99	15.86	20.06	0
		10	28.04	17.02	19.53	9.2	28.27	16.61	19.96	10.5	27.66	17.29	19.01	9.2
		11	31.02	18.95	21.55	33.2	24.9	18.13	15.84	121.4	31.73	20.36	21.55	33.1
		12	26.67	18.27	17.54	321.4	26.99	19	17.49	29.4	27.13	19.11	17.57	135.1
		13	26.55	18.53	17.28	267.7	26.12	20.98	19.03	70	28.79	18.83	19.37	38.6
		14	27.55	17.71	22.02	158.8	25.44	20.33	17.29	96.2	27.29	21.54	18.59	88.6
		15	27.04	17.89	21.5	257.8	28.11	22.04	18.54	136.2	28.5	22	18.04	18.8
		16	27.58	18.31	22.01	228	26.63	20.98	17.93	107.8	26.54	22.01	18.46	10

## Sheet: S2 Table
Aspiration monthly data
	Period	Month	Control cluster				Intervention cluster
			Aspiration time (min)	All mosquitoes	Aedes aegypti	Culex quinquefasciatus	Aspiration time (min)	All mosquitoes	Aedes aegypti	Culex quinquefasciatus
	Baseline	1	378	265	20	245	256	148	108	40
		2	381	148	25	123	330	149	70	79
		3	290	207	49	158	273	115	97	18
	(Subtotal)		1049	620	94	526	859	412	275	137
	Intervention	4	448	330	35	295	345	29	20	9
		5	336	205	19	186	345	40	18	22
		6	393	125	6	119	377	26	16	10
		7	395	73	3	70	413	6	4	2
		8	349	27	3	24	290	3	2	1
		9	299	27	5	22	288	5	4	1
		10	389	91	4	87	336	9	2	7
		11	277	163	3	160	281	30	4	26
		12	373	486	43	443	305	44	11	33
		13	332	538	52	486	288	169	47	122
		14	272	45	2	43	226	13	5	8
		15	163	38	15	23	259	31	29	2
		16	299	708	27	681	281	63	36	27
	(Subtotal)		4325	2856	217	2639	4034	468	198	270
	Total		5374	3476	311	3165	4893	880	473	407

## Sheet: S3 Table
Aspiration models - all mosquitoes
	Model	Structure	BIC	dBIC	k	Weight	Notes
	nb	Y~period×area+tmin_m+offset(time)+(1|ID)+(1|month)	3418.5	0	8	0.941	Top-ranking model
	nbc	Y~period×area+tmin_m+offset(time)+(1|ID)+(1|month)+(1|collector)	3424.3	5.8	9	0.051	With collector random effect
	nb1	Y~period×area+tmin_m+ulv+offset(time)+(1|ID)+(1|month)	3428.7	10.1	10	0.006	Best 'full' model (with ULV)
	nb10	Y~period×area+rain_m+ulv+offset(time)+(1|ID)+(1|month)	3431.3	12.8	10	0.002
	nb7	Y~period×area+tmin_2w+ulv+offset(time)+(1|ID)+(1|month)	3433.4	14.9	10	0
	nb4	Y~period×area+tmin_w+ulv+offset(time)+(1|ID)+(1|month)	3437.8	19.3	10	0
	nb11	Y~period×area+rain_w+ulv+offset(time)+(1|ID)+(1|month)	3442.9	24.4	10	0
	nb6	Y~period×area+tmax_w+ulv+offset(time)+(1|ID)+(1|month)	3445.1	26.6	10	0
	nb9	Y~period×area+tmax_2w+ulv+offset(time)+(1|ID)+(1|month)	3445.3	26.8	10	0
	nb12	Y~period×area+rain_2w+ulv+offset(time)+(1|ID)+(1|month)	3445.9	27.4	10	0
	nb3	Y~period×area+tmax_m+ulv+offset(time)+(1|ID)+(1|month)	3446.4	27.9	10	0
	nb2	Y~period×area+tmean_m+ulv+offset(time)+(1|ID)+(1|month)	3446.9	28.4	10	0
	nb5	Y~period×area+tmean_w+ulv+offset(time)+(1|ID)+(1|month)	3447	28.5	10	0
	nb8	Y~period×area+tmean_2w+ulv+offset(time)+(1|ID)+(1|month)	3447	28.5	10	0

## Sheet: S4 Table
Best 'full' aspiration model (with ULV) - all mosquitoes
	Terms	Estimate	SE	95% confidence interval
				Lower	Upper
	Fixed effects
	Intercept	0.758	0.331	0.109	1.407
	Intervention period (IP)	0.112	0.314	-0.502	0.727
	Intervention cluster (IC)	-0.443	0.321	-1.073	0.187
	IP × IC	-1.075	0.243	-1.552	-0.598
	Temperature	0.742	0.129	0.489	0.994
	ULV lag	0.02	0.166	-0.305	0.345
	ULV week	-0.936	0.482	-1.88	0.007
	Random effects SD
	Dwelling ID	0.956	-	0.774	1.183
	Month	0.404	-	0.265	0.616

## Sheet: S5 Table
Aspiration models - Aedes aegypti
	Model	Structure	BIC	dBIC	k	Weight	Notes
	nba	Y~period×area+rain_m+offset(time)+(1|ID)+(1|month)	1844	0	8	0.62	Top-ranking model
	nba10	Y~period×area+rain_m+ulv+offset(time)+(1|ID)+(1|month)	1844.9	1	10	0.38	Best 'full' model (with ULV)
	nba4	Y~period×area+tmin_w+ulv+offset(time)+(1|ID)+(1|month)	1858.3	14.3	10	0
	nba1	Y~period×area+tmin_m+ulv+offset(time)+(1|ID)+(1|month)	1862.9	19	10	0
	nba7	Y~period×area+tmin_2w+ulv+offset(time)+(1|ID)+(1|month)	1865.8	21.9	10	0
	nba11	Y~period×area+rain_w+ulv+offset(time)+(1|ID)+(1|month)	1869.3	25.4	10	0
	nba6	Y~period×area+tmax_w+ulv+offset(time)+(1|ID)+(1|month)	1871.4	27.4	10	0
	nba8	Y~period×area+tmean_2w+ulv+offset(time)+(1|ID)+(1|month)	1872	28	10	0
	nba12	Y~period×area+rain_2w+ulv+offset(time)+(1|ID)+(1|month)	1872.2	28.3	10	0
	nba9	Y~period×area+tmax_2w+ulv+offset(time)+(1|ID)+(1|month)	1872.5	28.5	10	0
	nba2	Y~period×area+tmean_m+ulv+offset(time)+(1|ID)+(1|month)	1873	29	10	0
	nba3	Y~period×area+tmax_m+ulv+offset(time)+(1|ID)+(1|month)	1873	29.1	10	0
	nba5	Y~period×area+tmean_w+ulv+offset(time)+(1|ID)+(1|month)	1873	29.1	10	0

## Sheet: S6 Table
Best 'full' aspiration model (with ULV) - Aedes aegypti
	Terms	Estimate	SE	95% confidence interval
				Lower	Upper
	Fixed effects
	Intercept	-0.88	0.287	-1.443	-0.317
	Intervention period (IP)	-0.43	0.269	-0.958	0.098
	Intervention cluster (IC)	0.338	0.323	-0.295	0.972
	IP × IC	-0.592	0.312	-1.203	0.019
	Rainfall	0.897	0.108	0.684	1.109
	ULV lag	0.607	0.193	0.229	0.986
	ULV week	-1.061	0.511	-2.062	-0.061
	Random effects SD
	Dwelling ID	0.758	-	0.579	0.992
	Month	0.252	-	0.115	0.552

## Sheet: S7 Table
Aspiration models - Culex quinquefasciatus
	Model	Structure	BIC	dBIC	k	Weight	Notes
	nbc1b	Y~period×area+tmin_m+offset(time)+(1|ID)+(1|month)	2823.6	0	8	0.997	Top-ranking model
	nbc1	Y~period×area+tmin_m+ulv+offset(time)+(1|ID)+(1|month)	2835.5	11.9	10	0.003	Best 'full' model (with ULV)
	nbc7	Y~period×area+tmin_2w+ulv+offset(time)+(1|ID)+(1|month)	2838.4	14.8	10	0
	nbc10	Y~period×area+rain_m+ulv+offset(time)+(1|ID)+(1|month)	2841.5	17.8	10	0
	nbc4	Y~period×area+tmin_w+ulv+offset(time)+(1|ID)+(1|month)	2845.8	22.2	10	0
	nbc11	Y~period×area+rain_w+ulv+offset(time)+(1|ID)+(1|month)	2846	22.3	10	0
	nbc9	Y~period×area+tmax_2w+ulv+offset(time)+(1|ID)+(1|month)	2848.5	24.9	10	0
	nbc6	Y~period×area+tmax_w+ulv+offset(time)+(1|ID)+(1|month)	2848.9	25.3	10	0
	nbc2	Y~period×area+tmean_m+ulv+offset(time)+(1|ID)+(1|month)	2849.2	25.5	10	0
	nbc12	Y~period×area+rain_2w+ulv+offset(time)+(1|ID)+(1|month)	2849.3	25.6	10	0
	nbc3	Y~period×area+tmax_m+ulv+offset(time)+(1|ID)+(1|month)	2849.4	25.8	10	0
	nbc8	Y~period×area+tmean_2w+ulv+offset(time)+(1|ID)+(1|month)	2849.7	26.1	10	0
	nbc5	Y~period×area+tmean_w+ulv+offset(time)+(1|ID)+(1|month)	2850	26.4	10	0

## Sheet: S8 Table
Best 'full' aspiration model (with ULV) - Culex quinquefasciatus
	Terms	Estimate	SE	95% confidence interval
				Lower	Upper
	Fixed effects
	Intercept	0.417	0.385	-0.337	1.171
	Intervention period (IP)	0.15	0.367	-0.569	0.868
	Intervention cluster (IC)	-1.176	0.388	-1.935	-0.416
	IP × IC	-0.801	0.314	-1.417	-0.185
	Temperature	0.723	0.151	0.428	1.019
	ULV lag	0.009	0.204	-0.39	0.408
	ULV week	-0.769	0.561	-1.868	0.331
	Random effects SD
	Dwelling ID	1.09	-	0.868	1.37
	Month	0.469	-	0.302	0.729

## Sheet: S9 Table
Aedes egg-trap monthly data
	Period	Month	Control cluster			Intervention cluster
			Egg-traps	Positive	Eggs	Egg-traps	Positive	Eggs
	Baseline	1	56	10	545	54	4	230
		2	60	23	1412	58	12	777
		3	52	21	1662	55	16	1217
	(Subtotal)		168	54	3619	167	32	2224
	Intervention	4	60	17	382	60	10	676
		5	60	4	23	60	6	140
		6	60	3	49	60	3	136
		7	60	3	11	60	1	4
		8	60	2	55	60	0	0
		9	60	1	34	60	6	313
		10	60	4	216	60	1	125
		11	60	10	361	60	9	751
		12	51	11	265	57	10	859
		13	56	21	1710	60	23	1711
		14	60	21	2618	60	10	1176
		15	60	25	3908	60	15	2440
		16	60	51	3985	60	38	2600
	(Subtotal)		767	173	13617	777	132	10931
	Total		935	227	17236	944	164	13155

## Sheet: S10 Table
Aedes egg-trap models
	Model	Structure	BIC	dBIC	k	Weight	Notes
	zinb	Y~period×area+tmin_w+(1|ID)+(1|month), zi=~.	5743.4	0	15	0.987	Top-ranking model
	znbb	Y~period×area+ulv+tmin_w+(1|ID)+(1|month), zi=~period×area+tmin_w+(1|ID)+(1|month)	5752.5	9.1	17	0.011	Best 'full' model (with ULV)
	znbc	Y~period×area+tmin_w+(1|ID)+(1|month), zi=~period×area+ulv+tmin_w+(1|ID)+(1|month)	5755.6	12.2	17	0.002
	zinb8	Y~period×area+ulv+tmin_w+(1|ID)+(1|month), zi=~.	5764.7	21.3	19	0
	zinb5	Y~period×area+ulv+tmin_2w+(1|ID)+(1|month), zi=~.	5780.3	36.9	19	0
	zinb10	Y~period×area+ulv+rain_m+(1|ID)+(1|month), zi=~.	5787	43.6	19	0
	zinb12	Y~period×area+ulv+rain_w+(1|ID)+(1|month)), zi=~.	5791.1	47.7	19	0
	zinb2	Y~period×area+ulv+tmin_m+(1|ID)+(1|month), zi=~.	5792.7	49.3	19	0
	zinb7	Y~period×area+ulv+tmax_w+(1|ID)+(1|month), zi=~.	5801	57.6	19	0
	zinb3	Y~period×area+ulv+tmean_m+(1|ID)+(1|month), zi=~.	5803.3	59.9	19	0
	zinb4	Y~period×area+ulv+tmax_2w+(1|ID)+(1|month), zi=~.	5804.2	60.9	19	0
	zinb11	Y~period×area+ulv+rain_2w+(1|ID)+(1|month), zi=~.	5804.7	61.3	19	0
	zinb9	Y~period×area+ulv+tmean_w+(1|ID)+(1|month), zi=~.	5805.1	61.7	19	0
	zinb1	Y~period×area+ulv+tmax_m+(1|ID)+(1|month), zi=~.	5806.8	63.4	19	0
	zinb6	Y~period×area+ulv+tmean_2w+(1|ID)+(1|month), zi=~.	5807.6	64.2	19	0
