# Supplementary material for: Measuring mosquito control: adult-mosquito catches vs egg-trap data as endpoints of a cluster-randomized controlled trial of mosquito-disseminated pyriproxyfen
Source: Parasit Vectors. 2020 Jul 14;13:352. doi: 10.1186/s13071-020-04221-z (PMC7362459; doi:10.1186/s13071-020-04221-z)
Supplement: Supplementary file 2 — Additional file 2: Dataset S1. Adult-mosquito aspiration data are provided in the sheet named ‘Aspiration’, and Aedes egg-trap data in the sheet named ‘Aedes egg traps’. The file includes a ‘Readme’ sheet with the meaning of each variable. [file 13071_2020_4221_MOESM2_ESM.xlsx]

## Sheet: Readme
Header	Meaning
Dwelling ID	Unique identification code for each individual dwelling
Month	Month of sampling (starting with 1 = January 2017)
Period	Baseline (before MD-PPF* deployment) or Intervention (during MD-PPF* deployment - which happened only in the intervention cluster)
Cluster	Control (no MD-PPF* deployed) or Intervention (MD-PPF* deployed during the intervention period)
ULV	Ultra-low volume (ULV) space spraying: a = ULV > 30 days before sampling or never during the trial; b = ULV eight to 30 days before sampling (lagged ULV effects); c = ULV in the seven days before sampling (immediate ULV effects)
Aspiration minutes	Minutes spent sampling adult mosquitoes by aspiration
Collector	Code identifying the person doing adult-mosquito aspiration
Aedes	Number of adult Aedes aegypti caught by aspiration
Culex	Number of adult Culex quinquefasciatus caught by aspiration
All mosquitoes	Number of adult mosquitoes (Aedes + Culex) caught by aspiration
Females	Number of adult female mosquitoes (Aedes + Culex) caught by aspiration
Males	Number of adult male mosquitoes (Aedes + Culex) caught by aspiration
Positive	Whether each Aedes egg-trap was positive (1) or negative (0)
Egg count	Number of Aedes eggs in each egg-trap
Note	*MD-PPF = mosquito-disseminated pyriproxyfen

## Sheet: Aspiration
Dwelling ID	Month	Period	Cluster	ULV	Aspiration minutes	Collector	Aedes	Culex	All mosquitoes	Females	Males
r6c6	1	Baseline	Control	a	16	K	0	6	6	6	0
r6c19	1	Baseline	Control	a	7	J	1	1	2	1	1
r4c6	1	Baseline	Control	a	16	K	2	1	3	1	2
r4c12	1	Baseline	Control	a	25	K	2	29	31	31	0
r3c18	1	Baseline	Control	a	16	J	0	7	7	7	0
r2c14	1	Baseline	Control	a	12	J	0	0	0	0	0
r8c13	1	Baseline	Control	a	14	J	0	8	8	8	0
r8c2	1	Baseline	Control	a	5	J	0	1	1	1	0
186	1	Baseline	Control	a	16	K	0	13	13	10	3
187	1	Baseline	Control	a	10	J	0	1	1	0	1
190	1	Baseline	Control	a	14	K	1	11	12	12	0
191	1	Baseline	Control	a	5	J	1	0	1	1	0
194	1	Baseline	Control	a	8	J	0	2	2	2	0
195	1	Baseline	Control	a	7	K	0	1	1	1	0
199	1	Baseline	Control	b	10	K	1	0	1	1	0
200	1	Baseline	Control	b	15	I	1	12	13	8	5
201	1	Baseline	Control	b	16	K	0	7	7	7	0
206	1	Baseline	Control	a	15	K	2	4	6	3	3
207	1	Baseline	Control	a	13	K	2	17	19	11	8
208	1	Baseline	Control	a	10	J	0	2	2	0	2
209	1	Baseline	Control	a	14	J	0	7	7	7	0
215	1	Baseline	Control	a	10	J	0	1	1	1	0
216	1	Baseline	Control	a	20	K	0	9	9	9	0
220	1	Baseline	Control	a	10	J	0	1	1	1	0
221	1	Baseline	Control	a	10	K	1	4	5	4	1
222	1	Baseline	Control	a	8	K	0	4	4	4	0
224	1	Baseline	Control	a	8	J	2	77	79	31	48
225	1	Baseline	Control	a	29	K	3	15	18	13	5
226	1	Baseline	Control	a	10	K	0	3	3	2	1
227	1	Baseline	Control	a	9	K	1	1	2	0	2
269	1	Baseline	Intervention	b	15	J	4	4	8	5	3
271	1	Baseline	Intervention	b	10	J	0	1	1	0	1
203c2c12	1	Baseline	Intervention	b	12	J	87	2	89	8	81
203c5c1	1	Baseline	Intervention	b	15	J	3	4	7	5	2
203c6c39	1	Baseline	Intervention	b	12	J	1	6	7	2	5
252	1	Baseline	Intervention	b	9	K	0	1	1	0	1
267	1	Baseline	Intervention	b	6	K	0	0	0	0	0
253	1	Baseline	Intervention	b	7	K	1	1	2	1	1
263	1	Baseline	Intervention	b	10	K	1	3	4	0	4
260	1	Baseline	Intervention	b	5	J	1	0	1	1	0
259	1	Baseline	Intervention	b	7	J	0	0	0	0	0
257	1	Baseline	Intervention	b	6	J	3	3	6	2	4
256	1	Baseline	Intervention	b	6	J	0	2	2	0	2
250	1	Baseline	Intervention	b	10	K	0	0	0	0	0
254	1	Baseline	Intervention	b	5	J	0	0	0	0	0
247	1	Baseline	Intervention	b	10	K	0	0	0	0	0
249	1	Baseline	Intervention	b	10	K	0	0	0	0	0
251	1	Baseline	Intervention	b	12	K	0	0	0	0	0
248	1	Baseline	Intervention	b	7	K	1	0	1	1	0
304c1c3	1	Baseline	Intervention	b	8	K	0	0	0	0	0
229	1	Baseline	Intervention	b	5	J	1	0	1	1	0
242	1	Baseline	Intervention	b	5	J	0	0	0	0	0
244	1	Baseline	Intervention	b	5	J	0	0	0	0	0
240	1	Baseline	Intervention	b	8	J	0	0	0	0	0
239	1	Baseline	Intervention	b	7	K	1	0	1	1	0
230	1	Baseline	Intervention	b	5	J	0	1	1	0	1
233	1	Baseline	Intervention	b	11	K	2	2	4	2	2
231	1	Baseline	Intervention	b	11	K	0	8	8	6	2
232	1	Baseline	Intervention	b	9	K	2	2	4	2	2
241	1	Baseline	Intervention	b	8	J	0	0	0	0	0
r6c6	2	Baseline	Control	b	12	J	2	0	2	0	2
r6c19	2	Baseline	Control	b	14	J	0	2	2	1	1
r4c6	2	Baseline	Control	b	13	J	0	0	0	0	0
r4c12	2	Baseline	Control	b	16	J	3	1	4	0	4
r3c18	2	Baseline	Control	b	9	J	2	1	3	1	2
r2c14	2	Baseline	Control	b	10	J	0	1	1	0	1
r8c13	2	Baseline	Control	b	10	J	3	3	6	4	2
r8c2	2	Baseline	Control	b	7	J	0	0	0	0	0
186	2	Baseline	Control	b	10	J	1	0	1	1	0
187	2	Baseline	Control	b	8	J	0	0	0	0	0
190	2	Baseline	Control	b	11	A	0	0	0	0	0
191	2	Baseline	Control	b	12	A	0	0	0	0	0
194	2	Baseline	Control	b	22	A	0	0	0	0	0
195	2	Baseline	Control	b	18	A	0	5	5	0	5
199	2	Baseline	Control	b	14	A	0	0	0	0	0
200	2	Baseline	Control	b	15	A	2	2	4	1	3
201	2	Baseline	Control	b	16	A	0	1	1	1	0
206	2	Baseline	Control	b	8	K	1	1	2	2	0
207	2	Baseline	Control	b	10	A	0	0	0	0	0
208	2	Baseline	Control	b	15	A	1	1	2	1	1
209	2	Baseline	Control	b	15	A	1	4	5	1	4
215	2	Baseline	Control	b	12	A	0	0	0	0	0
216	2	Baseline	Control	b	15	A	0	1	1	1	0
220	2	Baseline	Control	b	15	A	1	1	2	1	1
221	2	Baseline	Control	b	13	A	1	10	11	6	5
222	2	Baseline	Control	b	12	A	2	1	3	1	2
224	2	Baseline	Control	b	15	A	1	27	28	10	18
225	2	Baseline	Control	b	10	A	0	0	0	0	0
226	2	Baseline	Control	b	12	A	4	59	63	31	32
227	2	Baseline	Control	b	12	A	0	2	2	2	0
269	2	Baseline	Intervention	b	13	K	8	2	10	5	5
271	2	Baseline	Intervention	b	12	K	0	1	1	0	1
203c2c12	2	Baseline	Intervention	b	11	K	3	1	4	3	1
203c5c1	2	Baseline	Intervention	b	13	K	3	20	23	6	17
203c6c39	2	Baseline	Intervention	b	10	K	1	1	2	0	2
252	2	Baseline	Intervention	b	15	K	3	0	3	2	1
267	2	Baseline	Intervention	b	10	K	4	0	4	0	4
253	2	Baseline	Intervention	b	7	K	2	0	2	1	1
263	2	Baseline	Intervention	b	9	K	1	0	1	1	0
260	2	Baseline	Intervention	b	8	K	0	0	0	0	0
259	2	Baseline	Intervention	b	10	K	0	1	1	1	0
257	2	Baseline	Intervention	b	10	A	2	0	2	0	2
256	2	Baseline	Intervention	b	12	A	0	1	1	1	0
250	2	Baseline	Intervention	b	10	K	0	2	2	1	1
254	2	Baseline	Intervention	b	8	K	0	0	0	0	0
247	2	Baseline	Intervention	b	6	K	1	0	1	1	0
249	2	Baseline	Intervention	b	7	K	1	0	1	1	0
251	2	Baseline	Intervention	b	8	K	0	0	0	0	0
248	2	Baseline	Intervention	b	7	K	0	0	0	0	0
304c1c3	2	Baseline	Intervention	b	15	K	1	2	3	2	1
229	2	Baseline	Intervention	b	11	K	3	0	3	0	3
242	2	Baseline	Intervention	b	9	K	0	0	0	0	0
244	2	Baseline	Intervention	b	9	K	2	0	2	2	0
240	2	Baseline	Intervention	b	5	K	0	0	0	0	0
239	2	Baseline	Intervention	b	9	K	1	0	1	1	0
230	2	Baseline	Intervention	b	9	K	3	1	4	4	0
233	2	Baseline	Intervention	b	15	K	24	0	24	5	19
231	2	Baseline	Intervention	b	36	K	7	45	52	32	20
232	2	Baseline	Intervention	b	9	K	0	1	1	1	0
241	2	Baseline	Intervention	b	17	A	0	1	1	1	0
r6c6	3	Baseline	Control	a	6	I	1	1	2	0	2
r6c19	3	Baseline	Control	a	6	I	0	0	0	0	0
r4c6	3	Baseline	Control	a	6	I	0	0	0	0	0
r4c12	3	Baseline	Control	a	8	I	0	2	2	2	0
r3c18	3	Baseline	Control	a	6	A	3	0	3	1	2
r2c14	3	Baseline	Control	a	10	I	1	0	1	0	1
r8c13	3	Baseline	Control	a	6	I	2	2	4	2	2
r8c2	3	Baseline	Control	a	6	I	0	0	0	0	0
186	3	Baseline	Control	a	6	I	7	1	8	4	4
187	3	Baseline	Control	a	6	I	1	4	5	2	3
190	3	Baseline	Control	a	15	A	0	3	3	3	0
191	3	Baseline	Control	a	16	A	0	0	0	0	0
194	3	Baseline	Control	a	12	A	1	0	1	1	0
195	3	Baseline	Control	a	15	A	2	1	3	2	1
199	3	Baseline	Control	a	10	A	4	8	12	9	3
200	3	Baseline	Control	a	15	A	1	1	2	1	1
201	3	Baseline	Control	a	15	A	2	14	16	13	3
206	3	Baseline	Control	a	6	A	0	3	3	0	3
207	3	Baseline	Control	a	6	I	0	1	1	0	1
208	3	Baseline	Control	a	6	A	0	1	1	1	0
209	3	Baseline	Control	a	12	I	3	7	10	9	1
215	3	Baseline	Control	a	12	A	0	0	0	0	0
216	3	Baseline	Control	a	20	A	1	13	14	4	10
220	3	Baseline	Control	a	6	I	0	0	0	0	0
221	3	Baseline	Control	a	6	I	1	0	1	0	1
222	3	Baseline	Control	a	7	A	0	4	4	0	4
224	3	Baseline	Control	a	12	A	5	45	50	30	20
225	3	Baseline	Control	a	12	A	1	0	1	0	1
226	3	Baseline	Control	a	15	A	12	47	59	19	40
227	3	Baseline	Control	a	6	I	1	0	1	1	0
269	3	Baseline	Intervention	a	12	J	12	2	14	13	1
271	3	Baseline	Intervention	a	5	J	0	0	0	0	0
203c2c12	3	Baseline	Intervention	a	26	K	43	0	43	3	40
203c5c1	3	Baseline	Intervention	a	7	J	10	3	13	6	7
203c6c39	3	Baseline	Intervention	a	8	A	0	0	0	0	0
252	3	Baseline	Intervention	a	22	K	4	2	6	4	2
267	3	Baseline	Intervention	a	5	J	0	0	0	0	0
253	3	Baseline	Intervention	a	5	K	0	0	0	0	0
263	3	Baseline	Intervention	a	5	J	0	0	0	0	0
260	3	Baseline	Intervention	a	5	J	0	0	0	0	0
259	3	Baseline	Intervention	a	13	K	0	1	1	1	0
257	3	Baseline	Intervention	a	10	K	3	0	3	1	2
256	3	Baseline	Intervention	a	10	K	1	0	1	0	1
250	3	Baseline	Intervention	a	6	K	0	0	0	0	0
254	3	Baseline	Intervention	a	5	K	0	0	0	0	0
247	3	Baseline	Intervention	a	7	K	0	0	0	0	0
249	3	Baseline	Intervention	a	8	K	0	0	0	0	0
251	3	Baseline	Intervention	a	5	K	0	0	0	0	0
248	3	Baseline	Intervention	a	12	K	1	0	1	1	0
304c1c3	3	Baseline	Intervention	a	6	J	0	0	0	0	0
229	3	Baseline	Intervention	a	8	J	7	0	7	4	3
242	3	Baseline	Intervention	a	6	A	1	0	1	1	0
244	3	Baseline	Intervention	a	7	A	0	0	0	0	0
240	3	Baseline	Intervention	a	18	A	0	2	2	0	2
239	3	Baseline	Intervention	a	14	A	2	0	2	1	1
230	3	Baseline	Intervention	a	5	J	3	1	4	3	1
233	3	Baseline	Intervention	a	8	A	5	1	6	0	6
231	3	Baseline	Intervention	a	10	J	5	5	10	6	4
232	3	Baseline	Intervention	a	5	A	0	0	0	0	0
241	3	Baseline	Intervention	a	10	A	0	1	1	1	0
r6c6	4	Intervention	Control	b	17	G	0	2	2	0	2
r6c19	4	Intervention	Control	b	17	G	0	7	7	3	4
r4c6	4	Intervention	Control	b	17	G	0	3	3	1	2
r4c12	4	Intervention	Control	b	18	A	1	24	25	14	11
r3c18	4	Intervention	Control	b	15	G	1	1	2	2	0
r2c14	4	Intervention	Control	b	12	J	1	1	2	2	0
r8c13	4	Intervention	Control	b	10	J	0	0	0	0	0
r8c2	4	Intervention	Control	b	5	J	0	0	0	0	0
186	4	Intervention	Control	b	26	G	0	16	16	9	7
187	4	Intervention	Control	b	15	G	1	1	2	2	0
190	4	Intervention	Control	b	12	F	0	0	0	0	0
191	4	Intervention	Control	b	14	F	0	0	0	0	0
194	4	Intervention	Control	b	8	F	1	1	2	1	1
195	4	Intervention	Control	b	19	K	4	8	12	6	6
199	4	Intervention	Control	b	4	K	0	10	10	4	6
200	4	Intervention	Control	b	16	K	1	2	3	3	0
201	4	Intervention	Control	b	20	K	0	30	30	28	2
206	4	Intervention	Control	b	12	K	5	3	8	4	4
207	4	Intervention	Control	b	8	K	0	1	1	1	0
208	4	Intervention	Control	b	8	K	1	2	3	2	1
209	4	Intervention	Control	b	22	K	4	23	27	26	1
215	4	Intervention	Control	b	15	K	0	0	0	0	0
216	4	Intervention	Control	b	15	K	0	7	7	6	1
220	4	Intervention	Control	b	15	K	0	0	0	0	0
221	4	Intervention	Control	b	29	K	0	28	28	21	7
222	4	Intervention	Control	b	18	K	3	3	6	5	1
224	4	Intervention	Control	b	14	K	3	92	95	47	48
225	4	Intervention	Control	b	14	K	0	5	5	4	1
226	4	Intervention	Control	b	13	K	6	24	30	15	15
227	4	Intervention	Control	b	20	K	3	1	4	3	1
269	4	Intervention	Intervention	a	22	A	2	0	2	2	0
271	4	Intervention	Intervention	a	18	A	0	0	0	0	0
203c2c12	4	Intervention	Intervention	a	16	A	0	0	0	0	0
203c5c1	4	Intervention	Intervention	a	13	A	9	0	9	7	2
203c6c39	4	Intervention	Intervention	a	11	A	0	1	1	1	0
252	4	Intervention	Intervention	a	10	A	0	0	0	0	0
267	4	Intervention	Intervention	a	13	A	0	0	0	0	0
253	4	Intervention	Intervention	a	8	A	0	0	0	0	0
263	4	Intervention	Intervention	a	9	A	0	0	0	0	0
260	4	Intervention	Intervention	a	15	A	0	0	0	0	0
259	4	Intervention	Intervention	a	9	A	0	0	0	0	0
257	4	Intervention	Intervention	a	10	A	0	0	0	0	0
256	4	Intervention	Intervention	a	14	A	0	0	0	0	0
250	4	Intervention	Intervention	a	12	A	0	0	0	0	0
254	4	Intervention	Intervention	a	16	A	0	1	1	1	0
247	4	Intervention	Intervention	a	6	A	0	0	0	0	0
249	4	Intervention	Intervention	a	10	A	0	0	0	0	0
251	4	Intervention	Intervention	a	15	A	0	5	5	2	3
248	4	Intervention	Intervention	a	12	A	0	0	0	0	0
304c1c3	4	Intervention	Intervention	a	11	A	0	0	0	0	0
229	4	Intervention	Intervention	a	8	F	0	0	0	0	0
242	4	Intervention	Intervention	a	9	A	0	0	0	0	0
244	4	Intervention	Intervention	a	18	A	1	0	1	1	0
240	4	Intervention	Intervention	a	7	J	0	0	0	0	0
239	4	Intervention	Intervention	a	6	J	2	1	3	2	1
230	4	Intervention	Intervention	a	7	J	0	0	0	0	0
233	4	Intervention	Intervention	a	12	J	3	0	3	0	3
231	4	Intervention	Intervention	a	8	J	2	1	3	1	2
232	4	Intervention	Intervention	a	10	F	1	0	1	1	0
241	4	Intervention	Intervention	a	10	J	0	0	0	0	0
r6c6	5	Intervention	Control	b	9	J	0	0	0	0	0
r6c19	5	Intervention	Control	b	7	J	0	0	0	0	0
r4c6	5	Intervention	Control	b	8	J	0	0	0	0	0
r4c12	5	Intervention	Control	b	20	F	2	1	3	2	1
r3c18	5	Intervention	Control	b	8	J	0	1	1	1	0
r2c14	5	Intervention	Control	b	10	J	0	3	3	0	3
r8c13	5	Intervention	Control	b	4	J	0	0	0	0	0
r8c2	5	Intervention	Control	b	5	J	0	0	0	0	0
186	5	Intervention	Control	b	11	J	0	11	11	8	3
187	5	Intervention	Control	b	10	F	1	0	1	0	1
190	5	Intervention	Control	b	5	F	2	3	5	3	2
191	5	Intervention	Control	b	7	F	0	0	0	0	0
194	5	Intervention	Control	b	10	F	0	0	0	0	0
195	5	Intervention	Control	b	17	F	0	0	0	0	0
199	5	Intervention	Control	b	10	J	1	0	1	0	1
200	5	Intervention	Control	b	14	K	0	2	2	0	2
201	5	Intervention	Control	b	12	K	2	28	30	30	0
206	5	Intervention	Control	b	10	K	2	1	3	3	0
207	5	Intervention	Control	b	8	K	0	0	0	0	0
208	5	Intervention	Control	b	7	K	0	0	0	0	0
209	5	Intervention	Control	b	26	K	6	33	39	36	3
215	5	Intervention	Control	b	11	K	0	0	0	0	0
216	5	Intervention	Control	b	10	E	0	7	7	7	0
220	5	Intervention	Control	b	18	A	0	0	0	0	0
221	5	Intervention	Control	b	13	F	1	4	5	4	1
222	5	Intervention	Control	b	16	A	0	0	0	0	0
224	5	Intervention	Control	b	14	K	0	87	87	39	48
225	5	Intervention	Control	b	6	K	0	1	1	1	0
226	5	Intervention	Control	b	10	K	0	2	2	0	2
227	5	Intervention	Control	b	20	K	2	2	4	1	3
269	5	Intervention	Intervention	b	20	K	1	2	3	3	0
271	5	Intervention	Intervention	b	12	K	0	1	1	1	0
203c2c12	5	Intervention	Intervention	b	13	K	1	1	2	0	2
203c5c1	5	Intervention	Intervention	b	17	K	4	0	4	2	2
203c6c39	5	Intervention	Intervention	b	11	K	2	2	4	1	3
252	5	Intervention	Intervention	b	11	A	1	0	1	0	1
267	5	Intervention	Intervention	b	4	A	0	0	0	0	0
253	5	Intervention	Intervention	b	9	A	0	0	0	0	0
263	5	Intervention	Intervention	b	8	A	1	0	1	1	0
260	5	Intervention	Intervention	b	10	A	1	0	1	0	1
259	5	Intervention	Intervention	b	13	A	0	0	0	0	0
257	5	Intervention	Intervention	b	10	A	0	0	0	0	0
256	5	Intervention	Intervention	b	10	A	0	0	0	0	0
250	5	Intervention	Intervention	b	8	A	1	2	3	3	0
254	5	Intervention	Intervention	b	10	A	0	0	0	0	0
247	5	Intervention	Intervention	b	14	A	0	0	0	0	0
249	5	Intervention	Intervention	b	15	A	0	0	0	0	0
251	5	Intervention	Intervention	b	9	A	1	0	1	0	1
248	5	Intervention	Intervention	b	10	A	0	0	0	0	0
304c1c3	5	Intervention	Intervention	b	16	A	1	1	2	1	1
229	5	Intervention	Intervention	b	15	A	0	0	0	0	0
242	5	Intervention	Intervention	b	5	A	0	0	0	0	0
244	5	Intervention	Intervention	b	10	A	1	5	6	1	5
240	5	Intervention	Intervention	b	13	A	0	0	0	0	0
239	5	Intervention	Intervention	b	8	A	0	0	0	0	0
230	5	Intervention	Intervention	b	11	A	0	4	4	3	1
233	5	Intervention	Intervention	b	13	A	1	1	2	1	1
231	5	Intervention	Intervention	b	12	A	0	3	3	2	1
232	5	Intervention	Intervention	b	17	A	1	0	1	0	1
241	5	Intervention	Intervention	b	11	A	1	0	1	0	1
r6c6	6	Intervention	Control	b	6	J	0	0	0	0	0
r6c19	6	Intervention	Control	b	15	K	1	6	7	4	3
r4c6	6	Intervention	Control	b	17	K	0	3	3	3	0
r4c12	6	Intervention	Control	b	13	A	0	14	14	6	8
r3c18	6	Intervention	Control	b	12	K	0	0	0	0	0
r2c14	6	Intervention	Control	b	15	K	2	5	7	4	3
r8c13	6	Intervention	Control	b	12	J	0	4	4	4	0
r8c2	6	Intervention	Control	b	6	A	0	0	0	0	0
186	6	Intervention	Control	b	17	J	0	2	2	2	0
187	6	Intervention	Control	b	7	A	0	0	0	0	0
190	6	Intervention	Control	b	20	J	0	15	15	13	2
191	6	Intervention	Control	b	8	J	0	1	1	1	0
194	6	Intervention	Control	b	10	J	0	0	0	0	0
195	6	Intervention	Control	b	10	J	0	0	0	0	0
199	6	Intervention	Control	b	20	K	1	2	3	3	0
200	6	Intervention	Control	b	8	B	0	4	4	2	2
201	6	Intervention	Control	b	23	B	0	11	11	9	2
206	6	Intervention	Control	b	12	A	0	2	2	0	2
207	6	Intervention	Control	b	16	B	0	2	2	0	2
208	6	Intervention	Control	b	15	D	0	1	1	1	0
209	6	Intervention	Control	b	10	B	0	2	2	2	0
215	6	Intervention	Control	b	15	B	0	0	0	0	0
216	6	Intervention	Control	b	15	D	0	2	2	2	0
220	6	Intervention	Control	b	13	B	0	0	0	0	0
221	6	Intervention	Control	b	15	D	1	3	4	2	2
222	6	Intervention	Control	b	15	D	0	1	1	1	0
224	6	Intervention	Control	b	10	D	0	21	21	10	11
225	6	Intervention	Control	b	10	D	0	1	1	0	1
226	6	Intervention	Control	b	16	D	1	16	17	2	15
227	6	Intervention	Control	b	12	B	0	1	1	1	0
269	6	Intervention	Intervention	b	26	A	3	1	4	2	2
271	6	Intervention	Intervention	b	8	A	0	0	0	0	0
203c2c12	6	Intervention	Intervention	b	16	A	4	0	4	1	3
203c5c1	6	Intervention	Intervention	b	15	A	4	0	4	2	2
203c6c39	6	Intervention	Intervention	b	16	A	0	1	1	1	0
252	6	Intervention	Intervention	b	9	D	2	1	3	1	2
267	6	Intervention	Intervention	b	3	A	0	0	0	0	0
253	6	Intervention	Intervention	b	6	A	0	0	0	0	0
263	6	Intervention	Intervention	b	10	A	0	0	0	0	0
260	6	Intervention	Intervention	b	30	A	1	0	1	1	0
259	6	Intervention	Intervention	b	20	A	0	0	0	0	0
257	6	Intervention	Intervention	b	20	A	1	0	1	0	1
256	6	Intervention	Intervention	b	10	A	0	0	0	0	0
250	6	Intervention	Intervention	b	13	A	0	0	0	0	0
254	6	Intervention	Intervention	b	20	A	0	1	1	1	0
247	6	Intervention	Intervention	b	11	A	0	0	0	0	0
249	6	Intervention	Intervention	b	5	A	0	0	0	0	0
251	6	Intervention	Intervention	b	12	A	0	0	0	0	0
248	6	Intervention	Intervention	b	20	A	0	0	0	0	0
304c1c3	6	Intervention	Intervention	b	8	H	1	0	1	1	0
229	6	Intervention	Intervention	b	10	A	0	0	0	0	0
242	6	Intervention	Intervention	b	10	A	0	4	4	1	3
244	6	Intervention	Intervention	b	6	D	0	0	0	0	0
240	6	Intervention	Intervention	b	8	D	0	0	0	0	0
239	6	Intervention	Intervention	b	4	D	0	0	0	0	0
230	6	Intervention	Intervention	b	10	D	0	0	0	0	0
233	6	Intervention	Intervention	b	18	H	0	0	0	0	0
231	6	Intervention	Intervention	b	10	D	0	0	0	0	0
232	6	Intervention	Intervention	b	7	A	0	2	2	2	0
241	6	Intervention	Intervention	b	16	D	0	0	0	0	0
r6c6	7	Intervention	Control	a	16	K	0	0	0	0	0
r6c19	7	Intervention	Control	a	7	K	0	0	0	0	0
r4c6	7	Intervention	Control	a	12	F	0	0	0	0	0
r4c12	7	Intervention	Control	a	20	K	0	1	1	0	1
r3c18	7	Intervention	Control	a	10	K	0	0	0	0	0
r2c14	7	Intervention	Control	a	13	F	0	0	0	0	0
r8c13	7	Intervention	Control	a	10	F	0	0	0	0	0
r8c2	7	Intervention	Control	a	7	K	0	0	0	0	0
186	7	Intervention	Control	a	12	K	0	2	2	1	1
187	7	Intervention	Control	a	12	F	0	0	0	0	0
190	7	Intervention	Control	a	10	D	0	0	0	0	0
191	7	Intervention	Control	a	12	D	0	0	0	0	0
194	7	Intervention	Control	a	15	F	0	4	4	2	2
195	7	Intervention	Control	a	15	D	2	0	2	1	1
199	7	Intervention	Control	a	15	D	0	0	0	0	0
200	7	Intervention	Control	a	11	D	0	6	6	0	6
201	7	Intervention	Control	a	15	D	0	4	4	3	1
206	7	Intervention	Control	a	19	D	0	0	0	0	0
207	7	Intervention	Control	a	12	D	0	4	4	0	4
208	7	Intervention	Control	a	7	D	0	0	0	0	0
209	7	Intervention	Control	a	18	D	0	5	5	4	1
215	7	Intervention	Control	a	13	D	0	1	1	1	0
216	7	Intervention	Control	a	18	F	0	1	1	1	0
220	7	Intervention	Control	a	15	A	1	1	2	1	1
221	7	Intervention	Control	a	15	A	0	1	1	0	1
222	7	Intervention	Control	a	11	A	0	0	0	0	0
224	7	Intervention	Control	a	21	D	0	39	39	20	19
225	7	Intervention	Control	a	9	D	0	0	0	0	0
226	7	Intervention	Control	a	6	F	0	1	1	0	1
227	7	Intervention	Control	a	19	A	0	0	0	0	0
269	7	Intervention	Intervention	b	11	A	2	1	3	2	1
271	7	Intervention	Intervention	b	13	A	1	0	1	1	0
203c2c12	7	Intervention	Intervention	b	8	A	0	0	0	0	0
203c5c1	7	Intervention	Intervention	b	4	A	0	0	0	0	0
203c6c39	7	Intervention	Intervention	b	8	A	1	0	1	1	0
252	7	Intervention	Intervention	b	18	A	0	0	0	0	0
267	7	Intervention	Intervention	b	9	A	0	0	0	0	0
253	7	Intervention	Intervention	b	21	A	0	0	0	0	0
263	7	Intervention	Intervention	b	14	D	0	0	0	0	0
260	7	Intervention	Intervention	b	15	D	0	0	0	0	0
259	7	Intervention	Intervention	b	29	D	0	0	0	0	0
257	7	Intervention	Intervention	b	10	M	0	0	0	0	0
256	7	Intervention	Intervention	b	10	M	0	0	0	0	0
250	7	Intervention	Intervention	c	12	D	0	0	0	0	0
254	7	Intervention	Intervention	c	15	D	0	0	0	0	0
247	7	Intervention	Intervention	b	11	D	0	0	0	0	0
249	7	Intervention	Intervention	b	6	D	0	0	0	0	0
251	7	Intervention	Intervention	b	12	M	0	0	0	0	0
248	7	Intervention	Intervention	b	13	D	0	0	0	0	0
304c1c3	7	Intervention	Intervention	b	12	D	0	0	0	0	0
229	7	Intervention	Intervention	b	20	D	0	0	0	0	0
242	7	Intervention	Intervention	b	15	D	0	0	0	0	0
244	7	Intervention	Intervention	b	10	D	0	0	0	0	0
240	7	Intervention	Intervention	b	12	D	0	0	0	0	0
239	7	Intervention	Intervention	b	15	D	0	1	1	1	0
230	7	Intervention	Intervention	b	10	D	0	0	0	0	0
233	7	Intervention	Intervention	b	20	D	0	0	0	0	0
231	7	Intervention	Intervention	b	20	D	0	0	0	0	0
232	7	Intervention	Intervention	b	20	D	0	0	0	0	0
241	7	Intervention	Intervention	b	20	D	0	0	0	0	0
r6c6	8	Intervention	Control	a	15	J	0	0	0	0	0
r6c19	8	Intervention	Control	a	15	J	0	0	0	0	0
r4c6	8	Intervention	Control	a	11	F	0	0	0	0	0
r4c12	8	Intervention	Control	a	10	F	0	0	0	0	0
r3c18	8	Intervention	Control	a	10	F	0	0	0	0	0
r2c14	8	Intervention	Control	a	15	A	0	5	5	2	3
r8c13	8	Intervention	Control	a	5	F	0	1	1	0	1
r8c2	8	Intervention	Control	a	6	F	0	0	0	0	0
186	8	Intervention	Control	a	7	F	0	0	0	0	0
187	8	Intervention	Control	a	10	J	0	0	0	0	0
190	8	Intervention	Control	a	10	D	0	0	0	0	0
191	8	Intervention	Control	a	9	D	0	0	0	0	0
194	8	Intervention	Control	a	12	A	0	1	1	0	1
195	8	Intervention	Control	a	8	D	0	2	2	0	2
199	8	Intervention	Control	a	10	D	0	0	0	0	0
200	8	Intervention	Control	a	10	D	0	0	0	0	0
201	8	Intervention	Control	a	20	D	2	0	2	1	1
206	8	Intervention	Control	a	8	A	0	0	0	0	0
207	8	Intervention	Control	a	10	D	0	0	0	0	0
208	8	Intervention	Control	a	12	D	0	0	0	0	0
209	8	Intervention	Control	a	13	D	0	0	0	0	0
215	8	Intervention	Control	a	15	J	0	0	0	0	0
216	8	Intervention	Control	a	18	A	0	4	4	0	4
220	8	Intervention	Control	a	20	J	0	0	0	0	0
221	8	Intervention	Control	a	15	J	0	3	3	0	3
222	8	Intervention	Control	a	6	A	0	0	0	0	0
224	8	Intervention	Control	a	10	D	1	1	2	1	1
225	8	Intervention	Control	a	6	D	0	3	3	0	3
226	8	Intervention	Control	a	18	J	0	4	4	2	2
227	8	Intervention	Control	a	15	D	0	0	0	0	0
269	8	Intervention	Intervention	a	15	D	0	0	0	0	0
271	8	Intervention	Intervention	a	15	D	1	0	1	0	1
203c2c12	8	Intervention	Intervention	a	8	D	1	0	1	1	0
203c5c1	8	Intervention	Intervention	a	16	D	0	0	0	0	0
203c6c39	8	Intervention	Intervention	a	8	D	0	0	0	0	0
252	8	Intervention	Intervention	a	10	D	0	0	0	0	0
267	8	Intervention	Intervention	a	10	D	0	0	0	0	0
253	8	Intervention	Intervention	a	10	D	0	0	0	0	0
263	8	Intervention	Intervention	a	7	D	0	0	0	0	0
260	8	Intervention	Intervention	a	5	A	0	0	0	0	0
259	8	Intervention	Intervention	a	6	D	0	0	0	0	0
257	8	Intervention	Intervention	a	16	A	0	0	0	0	0
256	8	Intervention	Intervention	a	7	A	0	0	0	0	0
250	8	Intervention	Intervention	a	13	A	0	0	0	0	0
254	8	Intervention	Intervention	a	8	A	0	0	0	0	0
247	8	Intervention	Intervention	a	8	A	0	0	0	0	0
249	8	Intervention	Intervention	a	10	A	0	0	0	0	0
251	8	Intervention	Intervention	a	8	A	0	0	0	0	0
248	8	Intervention	Intervention	a	8	A	0	0	0	0	0
304c1c3	8	Intervention	Intervention	a	6	A	0	1	1	1	0
229	8	Intervention	Intervention	a	11	A	0	0	0	0	0
242	8	Intervention	Intervention	a	7	A	0	0	0	0	0
244	8	Intervention	Intervention	a	13	A	0	0	0	0	0
240	8	Intervention	Intervention	a	8	A	0	0	0	0	0
239	8	Intervention	Intervention	a	12	A	0	0	0	0	0
230	8	Intervention	Intervention	a	8	A	0	0	0	0	0
233	8	Intervention	Intervention	a	13	A	0	0	0	0	0
231	8	Intervention	Intervention	a	7	A	0	0	0	0	0
232	8	Intervention	Intervention	a	7	A	0	0	0	0	0
241	8	Intervention	Intervention	a	10	A	0	0	0	0	0
r6c6	9	Intervention	Control	a	9	L	0	0	0	0	0
r6c19	9	Intervention	Control	a	6	L	0	0	0	0	0
r4c6	9	Intervention	Control	a	11	L	0	1	1	1	0
r4c12	9	Intervention	Control	a	15	C	0	1	1	1	0
r3c18	9	Intervention	Control	a	13	L	0	0	0	0	0
r2c14	9	Intervention	Control	a	11	C	0	2	2	2	0
r8c13	9	Intervention	Control	a	10	L	0	0	0	0	0
r8c2	9	Intervention	Control	a	8	L	0	0	0	0	0
186	9	Intervention	Control	a	12	L	0	0	0	0	0
187	9	Intervention	Control	a	5	C	0	0	0	0	0
190	9	Intervention	Control	a	9	L	0	2	2	2	0
191	9	Intervention	Control	a	12	L	0	0	0	0	0
194	9	Intervention	Control	a	6	L	0	0	0	0	0
195	9	Intervention	Control	a	13	L	1	0	1	1	0
199	9	Intervention	Control	a	6	L	0	0	0	0	0
200	9	Intervention	Control	a	5	L	0	0	0	0	0
201	9	Intervention	Control	a	25	H	1	6	7	1	6
206	9	Intervention	Control	a	6	C	0	1	1	0	1
207	9	Intervention	Control	a	5	L	0	0	0	0	0
208	9	Intervention	Control	a	6	C	0	0	0	0	0
209	9	Intervention	Control	a	7	L	0	0	0	0	0
215	9	Intervention	Control	a	15	F	3	0	3	0	3
216	9	Intervention	Control	a	16	C	0	0	0	0	0
220	9	Intervention	Control	a	12	A	0	0	0	0	0
221	9	Intervention	Control	a	13	A	0	2	2	0	2
222	9	Intervention	Control	a	7	A	0	0	0	0	0
224	9	Intervention	Control	a	10	A	0	6	6	2	4
225	9	Intervention	Control	a	6	A	0	0	0	0	0
226	9	Intervention	Control	a	10	A	0	1	1	1	0
227	9	Intervention	Control	a	10	A	0	0	0	0	0
269	9	Intervention	Intervention	a	11	D	0	0	0	0	0
271	9	Intervention	Intervention	a	9	D	1	0	1	1	0
203c2c12	9	Intervention	Intervention	a	13	D	0	0	0	0	0
203c5c1	9	Intervention	Intervention	a	10	D	0	0	0	0	0
203c6c39	9	Intervention	Intervention	a	8	D	0	0	0	0	0
252	9	Intervention	Intervention	a	12	D	0	0	0	0	0
267	9	Intervention	Intervention	a	3	D	0	0	0	0	0
253	9	Intervention	Intervention	a	7	D	0	0	0	0	0
263	9	Intervention	Intervention	a	15	D	0	0	0	0	0
260	9	Intervention	Intervention	a	10	D	0	1	1	1	0
259	9	Intervention	Intervention	a	9	D	0	0	0	0	0
257	9	Intervention	Intervention	a	11	D	0	0	0	0	0
256	9	Intervention	Intervention	a	16	D	0	0	0	0	0
250	9	Intervention	Intervention	a	6	D	0	0	0	0	0
254	9	Intervention	Intervention	a	8	D	0	0	0	0	0
247	9	Intervention	Intervention	a	13	D	0	0	0	0	0
249	9	Intervention	Intervention	a	6	D	0	0	0	0	0
251	9	Intervention	Intervention	a	9	D	0	0	0	0	0
248	9	Intervention	Intervention	a	12	D	0	0	0	0	0
304c1c3	9	Intervention	Intervention	a	10	D	0	0	0	0	0
229	9	Intervention	Intervention	a	13	D	0	0	0	0	0
242	9	Intervention	Intervention	a	7	D	0	0	0	0	0
244	9	Intervention	Intervention	a	5	D	0	0	0	0	0
240	9	Intervention	Intervention	a	6	D	0	0	0	0	0
239	9	Intervention	Intervention	a	10	D	0	0	0	0	0
230	9	Intervention	Intervention	a	8	D	0	0	0	0	0
233	9	Intervention	Intervention	a	11	D	3	0	3	2	1
231	9	Intervention	Intervention	a	10	A	0	0	0	0	0
232	9	Intervention	Intervention	a	5	A	0	0	0	0	0
241	9	Intervention	Intervention	a	15	A	0	0	0	0	0
r6c6	10	Intervention	Control	a	15	D	0	4	4	0	4
r6c19	10	Intervention	Control	a	8	J	0	0	0	0	0
r4c6	10	Intervention	Control	a	11	D	0	5	5	1	4
r4c12	10	Intervention	Control	a	10	D	1	2	3	1	2
r3c18	10	Intervention	Control	a	12	D	0	10	10	1	9
r2c14	10	Intervention	Control	a	10	D	0	0	0	0	0
r8c13	10	Intervention	Control	a	13	D	0	0	0	0	0
r8c2	10	Intervention	Control	a	8	D	0	0	0	0	0
186	10	Intervention	Control	a	15	D	0	3	3	1	2
187	10	Intervention	Control	a	12	D	0	0	0	0	0
190	10	Intervention	Control	a	10	J	0	1	1	1	0
191	10	Intervention	Control	a	11	J	0	0	0	0	0
194	10	Intervention	Control	a	10	J	0	0	0	0	0
195	10	Intervention	Control	a	10	J	0	0	0	0	0
199	10	Intervention	Control	a	15	H	0	0	0	0	0
200	10	Intervention	Control	a	22	H	0	9	9	3	6
201	10	Intervention	Control	a	20	C	0	2	2	0	2
206	10	Intervention	Control	a	10	H	0	0	0	0	0
207	10	Intervention	Control	a	10	H	0	0	0	0	0
208	10	Intervention	Control	a	15	H	0	0	0	0	0
209	10	Intervention	Control	a	18	C	0	2	2	0	2
215	10	Intervention	Control	a	18	C	0	0	0	0	0
216	10	Intervention	Control	a	25	D	2	43	45	20	25
220	10	Intervention	Control	a	7	C	0	0	0	0	0
221	10	Intervention	Control	a	21	C	0	0	0	0	0
222	10	Intervention	Control	a	20	H	0	0	0	0	0
224	10	Intervention	Control	a	10	D	0	6	6	2	4
225	10	Intervention	Control	a	7	D	0	0	0	0	0
226	10	Intervention	Control	a	6	A	1	0	1	0	1
227	10	Intervention	Control	a	10	H	0	0	0	0	0
269	10	Intervention	Intervention	a	11	D	1	6	7	4	3
271	10	Intervention	Intervention	a	14	D	0	0	0	0	0
203c2c12	10	Intervention	Intervention	a	8	D	0	0	0	0	0
203c5c1	10	Intervention	Intervention	a	13	D	1	1	2	2	0
203c6c39	10	Intervention	Intervention	a	16	A	0	0	0	0	0
252	10	Intervention	Intervention	a	6	D	0	0	0	0	0
267	10	Intervention	Intervention	a	9	D	0	0	0	0	0
253	10	Intervention	Intervention	a	18	A	0	0	0	0	0
263	10	Intervention	Intervention	a	10	D	0	0	0	0	0
260	10	Intervention	Intervention	a	5	A	0	0	0	0	0
259	10	Intervention	Intervention	a	11	A	0	0	0	0	0
257	10	Intervention	Intervention	a	9	D	0	0	0	0	0
256	10	Intervention	Intervention	a	10	D	0	0	0	0	0
250	10	Intervention	Intervention	a	18	D	0	0	0	0	0
254	10	Intervention	Intervention	a	13	A	0	0	0	0	0
247	10	Intervention	Intervention	a	11	D	0	0	0	0	0
249	10	Intervention	Intervention	a	13	D	0	0	0	0	0
251	10	Intervention	Intervention	a	9	D	0	0	0	0	0
248	10	Intervention	Intervention	a	10	D	0	0	0	0	0
304c1c3	10	Intervention	Intervention	a	6	A	0	0	0	0	0
229	10	Intervention	Intervention	a	14	A	0	0	0	0	0
242	10	Intervention	Intervention	a	8	D	0	0	0	0	0
244	10	Intervention	Intervention	a	13	D	0	0	0	0	0
240	10	Intervention	Intervention	a	15	D	0	0	0	0	0
239	10	Intervention	Intervention	a	10	A	0	0	0	0	0
230	10	Intervention	Intervention	a	8	D	0	0	0	0	0
233	10	Intervention	Intervention	a	12	D	0	0	0	0	0
231	10	Intervention	Intervention	a	16	D	0	0	0	0	0
232	10	Intervention	Intervention	a	6	D	0	0	0	0	0
241	10	Intervention	Intervention	a	14	D	0	0	0	0	0
r6c6	11	Intervention	Control	a	10	D	0	2	2	2	0
r6c19	11	Intervention	Control	a	10	D	0	3	3	1	2
r4c6	11	Intervention	Control	a	12	D	0	0	0	0	0
r4c12	11	Intervention	Control	a	15	D	0	0	0	0	0
r3c18	11	Intervention	Control	a	5	A	0	0	0	0	0
r2c14	11	Intervention	Control	a	5	D	0	2	2	1	1
r8c13	11	Intervention	Control	a	2	A	0	0	0	0	0
r8c2	11	Intervention	Control	a	3	A	0	0	0	0	0
186	11	Intervention	Control	a	10	D	0	0	0	0	0
187	11	Intervention	Control	a	8	D	0	0	0	0	0
190	11	Intervention	Control	a	10	D	1	0	1	0	1
191	11	Intervention	Control	a	10	D	0	0	0	0	0
194	11	Intervention	Control	a	10	D	0	0	0	0	0
195	11	Intervention	Control	a	16	D	0	0	0	0	0
199	11	Intervention	Control	a	7	A	1	7	8	2	6
200	11	Intervention	Control	a	16	D	0	8	8	2	6
201	11	Intervention	Control	a	15	D	1	7	8	2	6
206	11	Intervention	Control	a	3	A	0	0	0	0	0
207	11	Intervention	Control	a	12	D	0	0	0	0	0
208	11	Intervention	Control	a	10	D	0	1	1	1	0
209	11	Intervention	Control	a	16	D	0	1	1	1	0
220	11	Intervention	Control	a	10	A	0	3	3	1	2
221	11	Intervention	Control	a	8	A	0	18	18	7	11
222	11	Intervention	Control	a	8	A	0	3	3	1	2
224	11	Intervention	Control	a	15	D	0	83	83	35	48
225	11	Intervention	Control	a	10	D	0	0	0	0	0
226	11	Intervention	Control	a	15	D	0	22	22	6	16
227	11	Intervention	Control	a	6	A	0	0	0	0	0
269	11	Intervention	Intervention	a	12	D	0	3	3	1	2
271	11	Intervention	Intervention	a	10	D	1	0	1	0	1
203c2c12	11	Intervention	Intervention	a	5	D	0	0	0	0	0
203c5c1	11	Intervention	Intervention	a	10	D	0	0	0	0	0
203c6c39	11	Intervention	Intervention	a	13	D	0	1	1	0	1
252	11	Intervention	Intervention	a	8	D	0	2	2	0	2
267	11	Intervention	Intervention	a	6	D	0	0	0	0	0
253	11	Intervention	Intervention	a	16	D	0	0	0	0	0
263	11	Intervention	Intervention	a	11	D	0	0	0	0	0
260	11	Intervention	Intervention	a	6	D	0	0	0	0	0
257	11	Intervention	Intervention	a	9	D	0	0	0	0	0
256	11	Intervention	Intervention	a	9	D	0	0	0	0	0
250	11	Intervention	Intervention	a	12	D	0	2	2	0	2
254	11	Intervention	Intervention	a	10	D	0	0	0	0	0
247	11	Intervention	Intervention	a	7	D	0	0	0	0	0
249	11	Intervention	Intervention	a	8	D	0	0	0	0	0
251	11	Intervention	Intervention	a	10	D	0	0	0	0	0
248	11	Intervention	Intervention	a	10	L	0	0	0	0	0
304c1c3	11	Intervention	Intervention	a	4	L	0	0	0	0	0
229	11	Intervention	Intervention	a	15	L	0	8	8	2	6
242	11	Intervention	Intervention	a	14	L	0	2	2	2	0
244	11	Intervention	Intervention	a	6	L	0	0	0	0	0
240	11	Intervention	Intervention	a	9	L	2	0	2	0	2
239	11	Intervention	Intervention	a	13	L	0	0	0	0	0
230	11	Intervention	Intervention	a	7	L	0	1	1	1	0
233	11	Intervention	Intervention	a	6	L	0	0	0	0	0
231	11	Intervention	Intervention	a	12	L	0	8	8	3	5
232	11	Intervention	Intervention	a	7	L	0	0	0	0	0
241	11	Intervention	Intervention	a	16	L	0	0	0	0	0
r6c6	12	Intervention	Control	a	9	D	0	4	4	2	2
r6c19	12	Intervention	Control	a	11	D	0	2	2	1	1
r4c6	12	Intervention	Control	a	14	D	5	5	10	6	4
r4c12	12	Intervention	Control	a	13	D	0	0	0	0	0
r3c18	12	Intervention	Control	a	10	D	0	0	0	0	0
r2c14	12	Intervention	Control	a	11	D	0	0	0	0	0
r8c13	12	Intervention	Control	a	12	L	0	3	3	2	1
r8c2	12	Intervention	Control	a	10	D	0	0	0	0	0
186	12	Intervention	Control	a	10	L	0	8	8	7	1
187	12	Intervention	Control	a	8	D	0	5	5	4	1
190	12	Intervention	Control	a	6	D	1	0	1	0	1
191	12	Intervention	Control	a	10	D	2	0	2	1	1
194	12	Intervention	Control	a	12	J	2	11	13	4	9
195	12	Intervention	Control	a	20	J	2	0	2	0	2
199	12	Intervention	Control	a	8	D	0	5	5	3	2
200	12	Intervention	Control	a	12	D	0	14	14	10	4
201	12	Intervention	Control	a	15	L	1	2	3	2	1
206	12	Intervention	Control	a	5	L	1	0	1	1	0
207	12	Intervention	Control	a	10	L	0	18	18	8	10
208	12	Intervention	Control	a	10	L	1	2	3	2	1
209	12	Intervention	Control	a	15	L	3	9	12	7	5
215	12	Intervention	Control	a	13	D	0	4	4	2	2
216	12	Intervention	Control	a	15	J	1	70	71	21	50
220	12	Intervention	Control	a	18	J	0	0	0	0	0
221	12	Intervention	Control	a	20	J	9	52	61	37	24
222	12	Intervention	Control	a	19	J	2	11	13	9	4
224	12	Intervention	Control	a	25	D	3	172	175	80	95
225	12	Intervention	Control	a	7	D	0	6	6	1	5
226	12	Intervention	Control	a	10	D	10	40	50	30	20
227	12	Intervention	Control	a	15	J	0	0	0	0	0
269	12	Intervention	Intervention	a	11	D	0	0	0	0	0
271	12	Intervention	Intervention	a	9	D	0	0	0	0	0
203c2c12	12	Intervention	Intervention	a	12	D	1	0	1	1	0
203c5c1	12	Intervention	Intervention	a	11	D	4	0	4	3	1
203c6c39	12	Intervention	Intervention	a	13	D	2	1	3	1	2
252	12	Intervention	Intervention	a	11	D	0	3	3	2	1
267	12	Intervention	Intervention	a	5	D	0	0	0	0	0
253	12	Intervention	Intervention	a	12	D	0	0	0	0	0
263	12	Intervention	Intervention	a	16	D	0	0	0	0	0
260	12	Intervention	Intervention	a	16	D	0	0	0	0	0
259	12	Intervention	Intervention	a	2	D	0	0	0	0	0
257	12	Intervention	Intervention	a	10	D	0	0	0	0	0
256	12	Intervention	Intervention	a	9	D	0	0	0	0	0
250	12	Intervention	Intervention	a	12	D	0	0	0	0	0
254	12	Intervention	Intervention	a	8	D	0	1	1	1	0
247	12	Intervention	Intervention	a	13	D	0	0	0	0	0
249	12	Intervention	Intervention	a	10	D	0	0	0	0	0
251	12	Intervention	Intervention	a	8	D	0	0	0	0	0
248	12	Intervention	Intervention	a	12	D	0	1	1	1	0
304c1c3	12	Intervention	Intervention	a	10	D	0	7	7	6	1
229	12	Intervention	Intervention	a	6	D	0	0	0	0	0
242	12	Intervention	Intervention	a	9	D	0	3	3	2	1
244	12	Intervention	Intervention	a	8	D	1	0	1	0	1
240	12	Intervention	Intervention	a	10	D	0	3	3	2	1
239	12	Intervention	Intervention	a	11	D	0	0	0	0	0
230	12	Intervention	Intervention	a	8	D	0	2	2	2	0
233	12	Intervention	Intervention	a	11	D	0	2	2	2	0
231	12	Intervention	Intervention	a	13	D	1	9	10	7	3
232	12	Intervention	Intervention	a	9	D	0	0	0	0	0
241	12	Intervention	Intervention	a	10	D	2	1	3	3	0
r6c6	13	Intervention	Control	b	14	F	0	10	10	7	3
r6c19	13	Intervention	Control	b	8	F	1	0	1	0	1
r4c6	13	Intervention	Control	b	13	K	0	5	5	5	0
r4c12	13	Intervention	Control	b	11	K	5	29	34	27	7
r3c18	13	Intervention	Control	b	18	K	1	13	14	9	5
r2c14	13	Intervention	Control	b	12	K	2	13	15	7	8
r8c13	13	Intervention	Control	b	20	K	2	23	25	22	3
r8c2	13	Intervention	Control	b	13	F	12	0	12	12	0
186	13	Intervention	Control	b	18	K	1	59	60	24	36
187	13	Intervention	Control	b	6	K	2	0	2	1	1
190	13	Intervention	Control	b	8	K	0	5	5	5	0
191	13	Intervention	Control	b	6	K	3	0	3	3	0
194	13	Intervention	Control	b	8	K	0	7	7	3	4
195	13	Intervention	Control	b	11	K	2	5	7	5	2
199	13	Intervention	Control	b	17	K	5	6	11	8	3
200	13	Intervention	Control	b	11	F	1	14	15	7	8
201	13	Intervention	Control	b	13	F	0	20	20	14	6
206	13	Intervention	Control	b	8	F	1	3	4	4	0
207	13	Intervention	Control	b	9	F	0	20	20	9	11
208	13	Intervention	Control	b	17	F	0	20	20	13	7
209	13	Intervention	Control	b	8	F	2	4	6	1	5
215	13	Intervention	Control	b	8	F	0	2	2	0	2
216	13	Intervention	Control	b	17	F	0	105	105	62	43
220	13	Intervention	Control	b	6	A	5	1	6	2	4
221	13	Intervention	Control	b	11	A	1	6	7	4	3
222	13	Intervention	Control	b	8	A	3	3	6	1	5
224	13	Intervention	Control	b	15	K	0	83	83	32	51
225	13	Intervention	Control	b	5	K	0	0	0	0	0
226	13	Intervention	Control	b	7	A	2	29	31	13	18
227	13	Intervention	Control	b	6	A	1	1	2	2	0
269	13	Intervention	Intervention	a	9	D	21	18	39	30	9
271	13	Intervention	Intervention	a	15	D	0	1	1	1	0
203c2c12	13	Intervention	Intervention	a	11	D	3	1	4	3	1
203c5c1	13	Intervention	Intervention	a	13	D	6	3	9	6	3
203c6c39	13	Intervention	Intervention	a	9	A	0	0	0	0	0
252	13	Intervention	Intervention	a	10	D	2	6	8	5	3
267	13	Intervention	Intervention	a	6	D	0	0	0	0	0
253	13	Intervention	Intervention	a	11	D	0	2	2	2	0
263	13	Intervention	Intervention	a	10	D	1	0	1	1	0
260	13	Intervention	Intervention	a	13	D	1	0	1	1	0
259	13	Intervention	Intervention	a	8	D	0	0	0	0	0
257	13	Intervention	Intervention	a	13	A	0	0	0	0	0
256	13	Intervention	Intervention	a	12	D	0	1	1	1	0
250	13	Intervention	Intervention	a	10	D	0	0	0	0	0
254	13	Intervention	Intervention	a	8	D	1	0	1	0	1
247	13	Intervention	Intervention	a	8	D	1	0	1	1	0
249	13	Intervention	Intervention	a	11	D	0	0	0	0	0
251	13	Intervention	Intervention	a	8	D	0	0	0	0	0
248	13	Intervention	Intervention	a	6	D	1	0	1	0	1
304c1c3	13	Intervention	Intervention	a	12	A	0	2	2	1	1
229	13	Intervention	Intervention	a	10	A	4	38	42	24	18
242	13	Intervention	Intervention	a	7	A	0	0	0	0	0
244	13	Intervention	Intervention	a	4	A	0	0	0	0	0
240	13	Intervention	Intervention	a	4	D	1	0	1	1	0
239	13	Intervention	Intervention	a	9	D	0	0	0	0	0
230	13	Intervention	Intervention	a	6	A	5	0	5	4	1
233	13	Intervention	Intervention	a	10	A	0	0	0	0	0
231	13	Intervention	Intervention	a	12	A	0	36	36	35	1
232	13	Intervention	Intervention	a	12	A	0	14	14	4	10
241	13	Intervention	Intervention	a	11	D	0	0	0	0	0
r6c6	14	Intervention	Control	c	13	D	0	0	0	0	0
r6c19	14	Intervention	Control	c	8	D	0	0	0	0	0
r4c6	14	Intervention	Control	c	10	D	0	0	0	0	0
r4c12	14	Intervention	Control	c	12	D	1	11	12	10	2
r3c18	14	Intervention	Control	c	15	D	0	0	0	0	0
r2c14	14	Intervention	Control	c	8	D	0	1	1	1	0
r8c13	14	Intervention	Control	c	5	D	0	0	0	0	0
r8c2	14	Intervention	Control	c	12	D	0	0	0	0	0
186	14	Intervention	Control	c	10	D	0	0	0	0	0
187	14	Intervention	Control	c	4	D	0	0	0	0	0
190	14	Intervention	Control	c	8	D	0	1	1	1	0
191	14	Intervention	Control	c	11	D	0	0	0	0	0
194	14	Intervention	Control	c	8	D	0	1	1	0	1
195	14	Intervention	Control	c	10	D	0	0	0	0	0
199	14	Intervention	Control	c	10	D	0	0	0	0	0
200	14	Intervention	Control	c	13	D	0	0	0	0	0
201	14	Intervention	Control	c	10	D	1	2	3	3	0
206	14	Intervention	Control	c	12	D	0	3	3	0	3
207	14	Intervention	Control	c	10	D	0	1	1	1	0
208	14	Intervention	Control	c	7	D	0	0	0	0	0
209	14	Intervention	Control	c	10	D	0	0	0	0	0
215	14	Intervention	Control	c	10	D	0	0	0	0	0
216	14	Intervention	Control	c	8	D	0	6	6	0	6
220	14	Intervention	Control	c	7	D	0	1	1	1	0
221	14	Intervention	Control	c	10	D	0	2	2	1	1
222	14	Intervention	Control	c	5	D	0	0	0	0	0
224	14	Intervention	Control	c	8	A	0	11	11	9	2
225	14	Intervention	Control	c	4	A	0	0	0	0	0
226	14	Intervention	Control	c	5	A	0	3	3	2	1
227	14	Intervention	Control	c	9	A	0	0	0	0	0
269	14	Intervention	Intervention	c	5	A	4	5	9	3	6
271	14	Intervention	Intervention	c	10	A	0	0	0	0	0
203c2c12	14	Intervention	Intervention	c	6	A	0	0	0	0	0
203c5c1	14	Intervention	Intervention	c	6	A	0	0	0	0	0
203c6c39	14	Intervention	Intervention	c	8	A	0	0	0	0	0
252	14	Intervention	Intervention	c	6	A	0	0	0	0	0
267	14	Intervention	Intervention	c	5	A	0	0	0	0	0
253	14	Intervention	Intervention	c	6	A	0	0	0	0	0
263	14	Intervention	Intervention	c	5	A	0	0	0	0	0
260	14	Intervention	Intervention	c	8	A	0	1	1	1	0
259	14	Intervention	Intervention	c	8	A	0	0	0	0	0
257	14	Intervention	Intervention	c	7	A	0	0	0	0	0
256	14	Intervention	Intervention	c	7	A	0	0	0	0	0
250	14	Intervention	Intervention	c	10	A	0	0	0	0	0
254	14	Intervention	Intervention	c	13	A	1	0	1	0	1
247	14	Intervention	Intervention	c	6	A	0	0	0	0	0
249	14	Intervention	Intervention	c	6	A	0	0	0	0	0
251	14	Intervention	Intervention	c	7	A	0	0	0	0	0
248	14	Intervention	Intervention	c	9	A	0	0	0	0	0
304c1c3	14	Intervention	Intervention	c	6	A	0	0	0	0	0
229	14	Intervention	Intervention	c	8	A	0	0	0	0	0
242	14	Intervention	Intervention	c	7	A	0	0	0	0	0
244	14	Intervention	Intervention	c	6	A	0	0	0	0	0
240	14	Intervention	Intervention	c	7	A	0	0	0	0	0
239	14	Intervention	Intervention	c	8	A	0	1	1	1	0
230	14	Intervention	Intervention	c	5	A	0	0	0	0	0
233	14	Intervention	Intervention	c	6	A	0	0	0	0	0
231	14	Intervention	Intervention	c	8	A	0	1	1	1	0
232	14	Intervention	Intervention	c	5	A	0	0	0	0	0
241	14	Intervention	Intervention	c	22	A	0	0	0	0	0
r6c6	15	Intervention	Control	a	6	A	0	0	0	0	0
r6c19	15	Intervention	Control	a	8	A	1	0	1	0	1
r4c6	15	Intervention	Control	a	5	A	0	0	0	0	0
r4c12	15	Intervention	Control	a	6	A	0	1	1	1	0
r3c18	15	Intervention	Control	a	4	A	0	1	1	1	0
r2c14	15	Intervention	Control	a	5	A	1	1	2	2	0
r8c13	15	Intervention	Control	a	4	A	2	1	3	2	1
r8c2	15	Intervention	Control	a	2	A	0	1	1	1	0
186	15	Intervention	Control	a	8	A	2	9	11	7	4
187	15	Intervention	Control	a	4	A	3	0	3	1	2
190	15	Intervention	Control	a	5	A	0	1	1	1	0
191	15	Intervention	Control	a	4	A	1	0	1	0	1
194	15	Intervention	Control	a	3	A	0	1	1	0	1
195	15	Intervention	Control	a	3	A	0	0	0	0	0
199	15	Intervention	Control	a	4	A	0	0	0	0	0
200	15	Intervention	Control	a	5	A	0	0	0	0	0
201	15	Intervention	Control	a	8	A	1	1	2	2	0
206	15	Intervention	Control	a	4	A	1	0	1	0	1
207	15	Intervention	Control	a	5	A	0	0	0	0	0
208	15	Intervention	Control	a	11	A	0	0	0	0	0
209	15	Intervention	Control	a	6	A	0	1	1	1	0
215	15	Intervention	Control	a	8	A	0	0	0	0	0
216	15	Intervention	Control	a	13	A	1	0	1	1	0
220	15	Intervention	Control	a	5	A	0	0	0	0	0
221	15	Intervention	Control	a	4	A	0	2	2	1	1
222	15	Intervention	Control	a	4	A	0	3	3	2	1
224	15	Intervention	Control	a	5	A	2	0	2	0	2
225	15	Intervention	Control	a	2	A	0	0	0	0	0
226	15	Intervention	Control	a	3	A	0	0	0	0	0
227	15	Intervention	Control	a	9	A	0	0	0	0	0
269	15	Intervention	Intervention	a	15	D	3	0	3	2	1
271	15	Intervention	Intervention	a	11	D	1	0	1	1	0
203c2c12	15	Intervention	Intervention	a	17	F	7	0	7	0	7
203c5c1	15	Intervention	Intervention	a	10	D	10	0	10	6	4
203c6c39	15	Intervention	Intervention	a	8	F	0	0	0	0	0
252	15	Intervention	Intervention	a	12	F	0	0	0	0	0
267	15	Intervention	Intervention	a	5	F	0	0	0	0	0
253	15	Intervention	Intervention	a	13	D	0	0	0	0	0
263	15	Intervention	Intervention	a	8	F	0	0	0	0	0
260	15	Intervention	Intervention	a	10	L	0	0	0	0	0
259	15	Intervention	Intervention	a	8	F	0	0	0	0	0
257	15	Intervention	Intervention	a	10	F	1	0	1	0	1
256	15	Intervention	Intervention	a	8	D	0	0	0	0	0
250	15	Intervention	Intervention	a	11	F	0	0	0	0	0
254	15	Intervention	Intervention	a	7	F	0	0	0	0	0
247	15	Intervention	Intervention	a	8	F	0	0	0	0	0
249	15	Intervention	Intervention	a	5	L	0	0	0	0	0
251	15	Intervention	Intervention	a	6	L	0	0	0	0	0
248	15	Intervention	Intervention	a	4	A	0	0	0	0	0
304c1c3	15	Intervention	Intervention	a	3	A	0	0	0	0	0
229	15	Intervention	Intervention	a	8	L	0	0	0	0	0
242	15	Intervention	Intervention	a	10	L	0	0	0	0	0
244	15	Intervention	Intervention	a	5	L	2	0	2	1	1
240	15	Intervention	Intervention	a	5	L	2	0	2	1	1
239	15	Intervention	Intervention	a	7	L	0	0	0	0	0
230	15	Intervention	Intervention	a	6	L	0	1	1	1	0
233	15	Intervention	Intervention	a	8	L	1	0	1	0	1
231	15	Intervention	Intervention	a	15	L	0	1	1	1	0
232	15	Intervention	Intervention	a	8	L	2	0	2	1	1
241	15	Intervention	Intervention	a	8	L	0	0	0	0	0
r6c6	16	Intervention	Control	a	16	K	2	2	4	1	3
r6c19	16	Intervention	Control	a	13	K	0	0	0	0	0
r4c6	16	Intervention	Control	a	10	K	0	0	0	0	0
r4c12	16	Intervention	Control	a	16	K	4	4	8	7	1
r3c18	16	Intervention	Control	a	13	K	0	0	0	0	0
r2c14	16	Intervention	Control	a	6	L	0	1	1	1	0
r8c13	16	Intervention	Control	a	6	L	4	1	5	4	1
r8c2	16	Intervention	Control	a	5	L	0	0	0	0	0
186	16	Intervention	Control	a	24	K	3	11	14	8	6
187	16	Intervention	Control	a	5	L	0	0	0	0	0
190	16	Intervention	Control	a	12	K	0	1	1	1	0
191	16	Intervention	Control	a	14	K	0	0	0	0	0
194	16	Intervention	Control	a	12	K	1	3	4	1	3
195	16	Intervention	Control	a	15	K	4	1	5	5	0
199	16	Intervention	Control	a	7	K	0	0	0	0	0
200	16	Intervention	Control	a	12	K	0	0	0	0	0
201	16	Intervention	Control	a	7	L	0	0	0	0	0
206	16	Intervention	Control	a	3	L	0	0	0	0	0
207	16	Intervention	Control	a	7	L	1	0	1	1	0
208	16	Intervention	Control	a	5	L	0	0	0	0	0
209	16	Intervention	Control	a	18	K	2	1	3	2	1
215	16	Intervention	Control	a	8	L	3	0	3	1	2
216	16	Intervention	Control	a	11	A	0	5	5	4	1
220	16	Intervention	Control	a	6	L	1	0	1	0	1
221	16	Intervention	Control	a	5	L	1	0	1	0	1
222	16	Intervention	Control	a	5	L	1	0	1	0	1
224	16	Intervention	Control	a	20	K	0	645	645	217	428
225	16	Intervention	Control	a	5	L	0	1	1	0	1
226	16	Intervention	Control	a	8	L	0	5	5	2	3
227	16	Intervention	Control	a	5	L	0	0	0	0	0
269	16	Intervention	Intervention	a	5	F	0	0	0	0	0
271	16	Intervention	Intervention	a	11	A	0	0	0	0	0
203c2c12	16	Intervention	Intervention	a	10	F	0	0	0	0	0
203c5c1	16	Intervention	Intervention	a	15	A	3	0	3	2	1
203c6c39	16	Intervention	Intervention	a	12	A	5	1	6	1	5
252	16	Intervention	Intervention	a	8	F	0	3	3	1	2
267	16	Intervention	Intervention	a	6	F	0	0	0	0	0
253	16	Intervention	Intervention	a	13	A	0	0	0	0	0
263	16	Intervention	Intervention	a	11	F	1	0	1	0	1
260	16	Intervention	Intervention	a	8	A	0	0	0	0	0
259	16	Intervention	Intervention	a	4	A	0	0	0	0	0
257	16	Intervention	Intervention	a	10	F	0	0	0	0	0
256	16	Intervention	Intervention	a	9	F	0	0	0	0	0
250	16	Intervention	Intervention	a	4	F	0	0	0	0	0
254	16	Intervention	Intervention	a	10	A	0	1	1	0	1
247	16	Intervention	Intervention	a	7	F	0	0	0	0	0
249	16	Intervention	Intervention	a	6	F	0	0	0	0	0
251	16	Intervention	Intervention	a	11	A	0	0	0	0	0
248	16	Intervention	Intervention	a	8	F	0	0	0	0	0
304c1c3	16	Intervention	Intervention	a	10	A	0	0	0	0	0
229	16	Intervention	Intervention	a	12	A	1	10	11	11	0
242	16	Intervention	Intervention	a	8	A	1	2	3	1	2
244	16	Intervention	Intervention	a	10	A	1	0	1	0	1
240	16	Intervention	Intervention	a	12	A	2	0	2	1	1
239	16	Intervention	Intervention	a	8	A	0	1	1	1	0
230	16	Intervention	Intervention	a	8	A	1	0	1	0	1
233	16	Intervention	Intervention	a	10	A	1	1	2	1	1
231	16	Intervention	Intervention	a	15	A	20	7	27	16	11
232	16	Intervention	Intervention	a	10	A	0	0	0	0	0
241	16	Intervention	Intervention	a	10	A	0	1	1	1	0

## Sheet: Egg traps
Dwelling ID	Month	Period	Cluster	ULV	Positive	Egg count
178	1	Baseline	Control	a	0	0
179	1	Baseline	Control	a	0	0
180	1	Baseline	Control	a	0	0
181	1	Baseline	Control	a	0	0
182	1	Baseline	Control	a	1	15
183	1	Baseline	Control	a	1	25
185	1	Baseline	Control	a	1	7
188	1	Baseline	Control	a	0	0
189	1	Baseline	Control	a	0	0
192	1	Baseline	Control	a	0	0
193	1	Baseline	Control	a	0	0
196	1	Baseline	Control	a	0	0
197	1	Baseline	Control	a	0	0
198	1	Baseline	Control	a	1	102
202	1	Baseline	Control	a	0	0
203	1	Baseline	Control	c	0	0
204	1	Baseline	Control	c	0	0
205	1	Baseline	Control	c	0	0
210	1	Baseline	Control	c	0	0
211	1	Baseline	Control	a	0	0
212	1	Baseline	Control	a	0	0
213	1	Baseline	Control	a	0	0
214	1	Baseline	Control	a	1	87
217	1	Baseline	Control	a	0	0
218	1	Baseline	Control	a	0	0
219	1	Baseline	Control	a	0	0
228	1	Baseline	Control	a	0	0
R7C14	1	Baseline	Control	a	0	0
178	1	Baseline	Control	a	0	0
179	1	Baseline	Control	a	0	0
180	1	Baseline	Control	a	0	0
181	1	Baseline	Control	a	1	132
182	1	Baseline	Control	a	1	61
183	1	Baseline	Control	a	0	0
188	1	Baseline	Control	a	0	0
189	1	Baseline	Control	a	1	48
192	1	Baseline	Control	a	0	0
193	1	Baseline	Control	a	1	6
196	1	Baseline	Control	a	0	0
197	1	Baseline	Control	a	0	0
198	1	Baseline	Control	a	0	0
202	1	Baseline	Control	c	0	0
203	1	Baseline	Control	c	0	0
204	1	Baseline	Control	c	0	0
205	1	Baseline	Control	c	0	0
210	1	Baseline	Control	a	0	0
211	1	Baseline	Control	a	0	0
212	1	Baseline	Control	a	0	0
213	1	Baseline	Control	a	0	0
214	1	Baseline	Control	a	0	0
217	1	Baseline	Control	a	0	0
218	1	Baseline	Control	a	0	0
219	1	Baseline	Control	a	0	0
228	1	Baseline	Control	a	0	0
R7C11	1	Baseline	Control	a	1	62
R7C14	1	Baseline	Control	a	0	0
178	2	Baseline	Control	b	0	0
179	2	Baseline	Control	b	0	0
180	2	Baseline	Control	b	0	0
181	2	Baseline	Control	b	1	255
182	2	Baseline	Control	b	1	5
183	2	Baseline	Control	b	1	175
184	2	Baseline	Control	b	0	0
185	2	Baseline	Control	b	0	0
188	2	Baseline	Control	b	0	0
189	2	Baseline	Control	b	1	5
192	2	Baseline	Control	b	0	0
193	2	Baseline	Control	b	1	116
196	2	Baseline	Control	b	1	48
197	2	Baseline	Control	b	0	0
198	2	Baseline	Control	b	1	50
202	2	Baseline	Control	b	1	68
203	2	Baseline	Control	b	0	0
204	2	Baseline	Control	b	0	0
205	2	Baseline	Control	b	0	0
210	2	Baseline	Control	b	0	0
211	2	Baseline	Control	b	0	0
212	2	Baseline	Control	b	0	0
213	2	Baseline	Control	b	0	0
214	2	Baseline	Control	b	0	0
217	2	Baseline	Control	b	0	0
218	2	Baseline	Control	b	0	0
219	2	Baseline	Control	b	0	0
228	2	Baseline	Control	b	0	0
R7C11	2	Baseline	Control	b	0	0
R7C14	2	Baseline	Control	b	0	0
178	2	Baseline	Control	b	1	14
179	2	Baseline	Control	b	1	79
180	2	Baseline	Control	b	1	40
181	2	Baseline	Control	b	0	0
182	2	Baseline	Control	b	1	55
183	2	Baseline	Control	b	0	0
184	2	Baseline	Control	b	0	0
185	2	Baseline	Control	b	0	0
188	2	Baseline	Control	b	1	40
189	2	Baseline	Control	b	0	0
192	2	Baseline	Control	b	0	0
193	2	Baseline	Control	b	0	0
196	2	Baseline	Control	b	1	37
197	2	Baseline	Control	b	0	0
198	2	Baseline	Control	b	1	26
202	2	Baseline	Control	b	0	0
203	2	Baseline	Control	b	0	0
204	2	Baseline	Control	b	1	23
205	2	Baseline	Control	b	1	71
210	2	Baseline	Control	b	1	61
211	2	Baseline	Control	b	1	46
212	2	Baseline	Control	b	0	0
213	2	Baseline	Control	b	1	145
214	2	Baseline	Control	b	0	0
217	2	Baseline	Control	b	0	0
218	2	Baseline	Control	b	1	5
219	2	Baseline	Control	b	0	0
228	2	Baseline	Control	b	0	0
R7C11	2	Baseline	Control	b	1	5
R7C14	2	Baseline	Control	b	1	43
178	3	Baseline	Control	a	1	70
179	3	Baseline	Control	a	0	0
180	3	Baseline	Control	a	0	0
181	3	Baseline	Control	a	0	0
182	3	Baseline	Control	a	0	0
183	3	Baseline	Control	a	1	71
184	3	Baseline	Control	a	0	0
185	3	Baseline	Control	a	0	0
188	3	Baseline	Control	a	1	44
189	3	Baseline	Control	a	0	0
192	3	Baseline	Control	a	1	17
193	3	Baseline	Control	a	0	0
196	3	Baseline	Control	a	1	119
197	3	Baseline	Control	a	0	0
198	3	Baseline	Control	a	0	0
202	3	Baseline	Control	a	0	0
203	3	Baseline	Control	a	0	0
204	3	Baseline	Control	a	1	20
205	3	Baseline	Control	a	0	0
210	3	Baseline	Control	a	0	0
212	3	Baseline	Control	a	0	0
213	3	Baseline	Control	a	0	0
217	3	Baseline	Control	a	0	0
228	3	Baseline	Control	a	0	0
R7C11	3	Baseline	Control	a	0	0
178	3	Baseline	Control	a	1	102
179	3	Baseline	Control	a	1	54
180	3	Baseline	Control	a	1	42
181	3	Baseline	Control	a	1	159
182	3	Baseline	Control	a	0	0
183	3	Baseline	Control	a	0	0
184	3	Baseline	Control	a	0	0
185	3	Baseline	Control	a	0	0
188	3	Baseline	Control	a	1	567
189	3	Baseline	Control	a	0	0
192	3	Baseline	Control	a	1	26
193	3	Baseline	Control	a	0	0
196	3	Baseline	Control	a	1	56
197	3	Baseline	Control	a	0	0
198	3	Baseline	Control	a	0	0
202	3	Baseline	Control	a	1	14
203	3	Baseline	Control	a	1	42
204	3	Baseline	Control	a	1	36
205	3	Baseline	Control	a	1	5
210	3	Baseline	Control	a	0	0
211	3	Baseline	Control	a	0	0
212	3	Baseline	Control	a	0	0
213	3	Baseline	Control	a	1	40
217	3	Baseline	Control	a	0	0
228	3	Baseline	Control	a	1	21
R7C11	3	Baseline	Control	a	1	109
R7C14	3	Baseline	Control	a	1	48
178	4	Intervention	Control	b	1	8
179	4	Intervention	Control	b	0	0
180	4	Intervention	Control	b	0	0
181	4	Intervention	Control	b	0	0
182	4	Intervention	Control	b	0	0
183	4	Intervention	Control	b	1	5
184	4	Intervention	Control	b	0	0
185	4	Intervention	Control	b	0	0
188	4	Intervention	Control	b	0	0
189	4	Intervention	Control	b	0	0
192	4	Intervention	Control	b	0	0
193	4	Intervention	Control	b	0	0
196	4	Intervention	Control	b	0	0
197	4	Intervention	Control	b	1	23
198	4	Intervention	Control	b	0	0
202	4	Intervention	Control	b	0	0
203	4	Intervention	Control	b	0	0
204	4	Intervention	Control	b	0	0
205	4	Intervention	Control	b	0	0
210	4	Intervention	Control	b	0	0
211	4	Intervention	Control	b	0	0
212	4	Intervention	Control	b	0	0
213	4	Intervention	Control	b	0	0
214	4	Intervention	Control	b	0	0
217	4	Intervention	Control	b	0	0
218	4	Intervention	Control	b	0	0
219	4	Intervention	Control	b	1	33
228	4	Intervention	Control	b	0	0
R7C11	4	Intervention	Control	b	0	0
R7C14	4	Intervention	Control	b	0	0
178	4	Intervention	Control	b	1	8
179	4	Intervention	Control	b	1	10
180	4	Intervention	Control	b	1	22
181	4	Intervention	Control	b	1	30
182	4	Intervention	Control	b	1	96
183	4	Intervention	Control	b	0	0
184	4	Intervention	Control	b	1	11
185	4	Intervention	Control	b	0	0
188	4	Intervention	Control	b	1	12
189	4	Intervention	Control	b	0	0
192	4	Intervention	Control	b	0	0
193	4	Intervention	Control	b	1	18
196	4	Intervention	Control	b	0	0
197	4	Intervention	Control	b	0	0
198	4	Intervention	Control	b	0	0
202	4	Intervention	Control	b	1	40
203	4	Intervention	Control	b	0	0
204	4	Intervention	Control	b	1	20
205	4	Intervention	Control	b	0	0
210	4	Intervention	Control	b	0	0
211	4	Intervention	Control	b	1	9
212	4	Intervention	Control	b	0	0
213	4	Intervention	Control	b	1	10
214	4	Intervention	Control	b	1	27
217	4	Intervention	Control	b	0	0
218	4	Intervention	Control	b	0	0
219	4	Intervention	Control	b	0	0
228	4	Intervention	Control	b	0	0
R7C11	4	Intervention	Control	b	0	0
R7C14	4	Intervention	Control	b	0	0
178	5	Intervention	Control	b	0	0
179	5	Intervention	Control	b	0	0
180	5	Intervention	Control	b	0	0
181	5	Intervention	Control	b	0	0
182	5	Intervention	Control	b	0	0
183	5	Intervention	Control	b	0	0
184	5	Intervention	Control	b	0	0
185	5	Intervention	Control	b	0	0
188	5	Intervention	Control	b	0	0
189	5	Intervention	Control	b	0	0
192	5	Intervention	Control	b	0	0
193	5	Intervention	Control	b	0	0
196	5	Intervention	Control	b	0	0
197	5	Intervention	Control	b	0	0
198	5	Intervention	Control	b	0	0
202	5	Intervention	Control	b	0	0
203	5	Intervention	Control	b	0	0
204	5	Intervention	Control	b	0	0
205	5	Intervention	Control	b	0	0
210	5	Intervention	Control	b	0	0
211	5	Intervention	Control	b	0	0
212	5	Intervention	Control	b	0	0
213	5	Intervention	Control	b	0	0
214	5	Intervention	Control	b	0	0
217	5	Intervention	Control	b	0	0
218	5	Intervention	Control	b	1	2
219	5	Intervention	Control	b	0	0
228	5	Intervention	Control	b	0	0
R7C11	5	Intervention	Control	b	0	0
R7C14	5	Intervention	Control	b	0	0
178	5	Intervention	Control	b	0	0
179	5	Intervention	Control	b	0	0
180	5	Intervention	Control	b	0	0
181	5	Intervention	Control	b	0	0
182	5	Intervention	Control	b	1	17
183	5	Intervention	Control	b	0	0
184	5	Intervention	Control	b	0	0
185	5	Intervention	Control	b	0	0
188	5	Intervention	Control	b	0	0
189	5	Intervention	Control	b	0	0
192	5	Intervention	Control	b	0	0
193	5	Intervention	Control	b	0	0
196	5	Intervention	Control	b	1	2
197	5	Intervention	Control	b	0	0
198	5	Intervention	Control	b	0	0
202	5	Intervention	Control	b	0	0
203	5	Intervention	Control	b	0	0
204	5	Intervention	Control	b	1	2
205	5	Intervention	Control	b	0	0
210	5	Intervention	Control	b	0	0
211	5	Intervention	Control	b	0	0
212	5	Intervention	Control	b	0	0
213	5	Intervention	Control	b	0	0
214	5	Intervention	Control	b	0	0
217	5	Intervention	Control	b	0	0
218	5	Intervention	Control	b	0	0
219	5	Intervention	Control	b	0	0
228	5	Intervention	Control	b	0	0
R7C11	5	Intervention	Control	b	0	0
R7C14	5	Intervention	Control	b	0	0
178	6	Intervention	Control	b	0	0
179	6	Intervention	Control	b	0	0
180	6	Intervention	Control	b	0	0
181	6	Intervention	Control	b	0	0
182	6	Intervention	Control	b	0	0
183	6	Intervention	Control	b	0	0
184	6	Intervention	Control	b	0	0
185	6	Intervention	Control	b	0	0
188	6	Intervention	Control	b	0	0
189	6	Intervention	Control	b	0	0
192	6	Intervention	Control	b	0	0
193	6	Intervention	Control	b	0	0
196	6	Intervention	Control	b	0	0
197	6	Intervention	Control	b	0	0
198	6	Intervention	Control	b	0	0
202	6	Intervention	Control	b	0	0
203	6	Intervention	Control	b	0	0
204	6	Intervention	Control	b	0	0
205	6	Intervention	Control	b	0	0
210	6	Intervention	Control	b	0	0
211	6	Intervention	Control	b	0	0
212	6	Intervention	Control	b	0	0
213	6	Intervention	Control	b	0	0
214	6	Intervention	Control	b	0	0
217	6	Intervention	Control	b	0	0
218	6	Intervention	Control	b	0	0
219	6	Intervention	Control	b	1	43
228	6	Intervention	Control	b	1	3
R7C11	6	Intervention	Control	b	0	0
R7C14	6	Intervention	Control	b	0	0
178	6	Intervention	Control	b	0	0
179	6	Intervention	Control	b	0	0
180	6	Intervention	Control	b	0	0
181	6	Intervention	Control	b	0	0
182	6	Intervention	Control	b	0	0
183	6	Intervention	Control	b	0	0
184	6	Intervention	Control	b	0	0
185	6	Intervention	Control	b	0	0
188	6	Intervention	Control	b	0	0
189	6	Intervention	Control	b	0	0
192	6	Intervention	Control	b	0	0
193	6	Intervention	Control	b	0	0
196	6	Intervention	Control	b	0	0
197	6	Intervention	Control	b	0	0
198	6	Intervention	Control	b	0	0
202	6	Intervention	Control	b	0	0
203	6	Intervention	Control	b	0	0
204	6	Intervention	Control	b	0	0
205	6	Intervention	Control	b	0	0
210	6	Intervention	Control	b	0	0
211	6	Intervention	Control	b	0	0
212	6	Intervention	Control	b	0	0
213	6	Intervention	Control	b	0	0
214	6	Intervention	Control	b	0	0
217	6	Intervention	Control	b	0	0
218	6	Intervention	Control	b	0	0
219	6	Intervention	Control	b	0	0
228	6	Intervention	Control	b	1	3
R7C11	6	Intervention	Control	b	0	0
R7C14	6	Intervention	Control	b	0	0
178	7	Intervention	Control	a	0	0
179	7	Intervention	Control	a	0	0
180	7	Intervention	Control	a	0	0
181	7	Intervention	Control	a	0	0
182	7	Intervention	Control	a	0	0
183	7	Intervention	Control	a	0	0
184	7	Intervention	Control	a	0	0
185	7	Intervention	Control	a	0	0
188	7	Intervention	Control	a	0	0
189	7	Intervention	Control	a	0	0
192	7	Intervention	Control	a	0	0
193	7	Intervention	Control	a	0	0
196	7	Intervention	Control	a	0	0
197	7	Intervention	Control	a	0	0
198	7	Intervention	Control	a	1	3
202	7	Intervention	Control	a	0	0
203	7	Intervention	Control	a	0	0
204	7	Intervention	Control	a	0	0
205	7	Intervention	Control	a	0	0
210	7	Intervention	Control	a	0	0
211	7	Intervention	Control	a	0	0
212	7	Intervention	Control	a	0	0
213	7	Intervention	Control	a	0	0
214	7	Intervention	Control	a	0	0
217	7	Intervention	Control	a	0	0
218	7	Intervention	Control	a	0	0
219	7	Intervention	Control	a	0	0
228	7	Intervention	Control	a	0	0
R7C11	7	Intervention	Control	a	0	0
R7C14	7	Intervention	Control	a	0	0
178	7	Intervention	Control	a	0	0
179	7	Intervention	Control	a	0	0
180	7	Intervention	Control	a	0	0
181	7	Intervention	Control	a	0	0
182	7	Intervention	Control	a	0	0
183	7	Intervention	Control	a	0	0
184	7	Intervention	Control	a	1	7
185	7	Intervention	Control	a	0	0
188	7	Intervention	Control	a	0	0
189	7	Intervention	Control	a	0	0
192	7	Intervention	Control	a	0	0
193	7	Intervention	Control	a	0	0
196	7	Intervention	Control	a	0	0
197	7	Intervention	Control	a	0	0
198	7	Intervention	Control	a	0	0
202	7	Intervention	Control	a	0	0
203	7	Intervention	Control	a	0	0
204	7	Intervention	Control	a	1	1
205	7	Intervention	Control	a	0	0
210	7	Intervention	Control	a	0	0
211	7	Intervention	Control	a	0	0
212	7	Intervention	Control	a	0	0
213	7	Intervention	Control	a	0	0
214	7	Intervention	Control	a	0	0
217	7	Intervention	Control	a	0	0
218	7	Intervention	Control	a	0	0
219	7	Intervention	Control	a	0	0
228	7	Intervention	Control	a	0	0
R7C11	7	Intervention	Control	a	0	0
R7C14	7	Intervention	Control	a	0	0
178	8	Intervention	Control	a	0	0
179	8	Intervention	Control	a	0	0
180	8	Intervention	Control	a	0	0
181	8	Intervention	Control	a	0	0
182	8	Intervention	Control	a	1	48
183	8	Intervention	Control	a	0	0
184	8	Intervention	Control	a	0	0
185	8	Intervention	Control	a	0	0
188	8	Intervention	Control	a	0	0
189	8	Intervention	Control	a	0	0
192	8	Intervention	Control	a	0	0
193	8	Intervention	Control	a	0	0
196	8	Intervention	Control	a	0	0
197	8	Intervention	Control	a	0	0
198	8	Intervention	Control	a	0	0
202	8	Intervention	Control	a	1	7
203	8	Intervention	Control	a	0	0
204	8	Intervention	Control	a	0	0
205	8	Intervention	Control	a	0	0
210	8	Intervention	Control	a	0	0
211	8	Intervention	Control	a	0	0
212	8	Intervention	Control	a	0	0
213	8	Intervention	Control	a	0	0
214	8	Intervention	Control	a	0	0
217	8	Intervention	Control	a	0	0
218	8	Intervention	Control	a	0	0
219	8	Intervention	Control	a	0	0
228	8	Intervention	Control	a	0	0
R7C11	8	Intervention	Control	a	0	0
R7C14	8	Intervention	Control	a	0	0
178	8	Intervention	Control	a	0	0
179	8	Intervention	Control	a	0	0
180	8	Intervention	Control	a	0	0
181	8	Intervention	Control	a	0	0
182	8	Intervention	Control	a	0	0
183	8	Intervention	Control	a	0	0
184	8	Intervention	Control	a	0	0
185	8	Intervention	Control	a	0	0
188	8	Intervention	Control	a	0	0
189	8	Intervention	Control	a	0	0
192	8	Intervention	Control	a	0	0
193	8	Intervention	Control	a	0	0
196	8	Intervention	Control	a	0	0
197	8	Intervention	Control	a	0	0
198	8	Intervention	Control	a	0	0
202	8	Intervention	Control	a	0	0
203	8	Intervention	Control	a	0	0
204	8	Intervention	Control	a	0	0
205	8	Intervention	Control	a	0	0
210	8	Intervention	Control	a	0	0
211	8	Intervention	Control	a	0	0
212	8	Intervention	Control	a	0	0
213	8	Intervention	Control	a	0	0
214	8	Intervention	Control	a	0	0
217	8	Intervention	Control	a	0	0
218	8	Intervention	Control	a	0	0
219	8	Intervention	Control	a	0	0
228	8	Intervention	Control	a	0	0
R7C11	8	Intervention	Control	a	0	0
R7C14	8	Intervention	Control	a	0	0
178	9	Intervention	Control	a	0	0
179	9	Intervention	Control	a	0	0
180	9	Intervention	Control	a	0	0
181	9	Intervention	Control	a	0	0
182	9	Intervention	Control	a	0	0
183	9	Intervention	Control	a	0	0
184	9	Intervention	Control	a	0	0
185	9	Intervention	Control	a	0	0
188	9	Intervention	Control	a	0	0
189	9	Intervention	Control	a	0	0
192	9	Intervention	Control	a	0	0
193	9	Intervention	Control	a	0	0
196	9	Intervention	Control	a	0	0
197	9	Intervention	Control	a	0	0
198	9	Intervention	Control	a	0	0
202	9	Intervention	Control	a	0	0
203	9	Intervention	Control	a	0	0
204	9	Intervention	Control	a	0	0
205	9	Intervention	Control	a	0	0
210	9	Intervention	Control	a	0	0
211	9	Intervention	Control	a	0	0
212	9	Intervention	Control	a	0	0
213	9	Intervention	Control	a	0	0
214	9	Intervention	Control	a	0	0
217	9	Intervention	Control	a	0	0
218	9	Intervention	Control	a	0	0
219	9	Intervention	Control	a	0	0
228	9	Intervention	Control	a	0	0
R7C11	9	Intervention	Control	a	0	0
R7C14	9	Intervention	Control	a	0	0
178	9	Intervention	Control	a	0	0
179	9	Intervention	Control	a	0	0
180	9	Intervention	Control	a	0	0
181	9	Intervention	Control	a	0	0
182	9	Intervention	Control	a	0	0
183	9	Intervention	Control	a	0	0
184	9	Intervention	Control	a	0	0
185	9	Intervention	Control	a	0	0
188	9	Intervention	Control	a	0	0
189	9	Intervention	Control	a	0	0
192	9	Intervention	Control	a	1	34
193	9	Intervention	Control	a	0	0
196	9	Intervention	Control	a	0	0
197	9	Intervention	Control	a	0	0
198	9	Intervention	Control	a	0	0
202	9	Intervention	Control	a	0	0
203	9	Intervention	Control	a	0	0
204	9	Intervention	Control	a	0	0
205	9	Intervention	Control	a	0	0
210	9	Intervention	Control	a	0	0
211	9	Intervention	Control	a	0	0
212	9	Intervention	Control	a	0	0
213	9	Intervention	Control	a	0	0
214	9	Intervention	Control	a	0	0
217	9	Intervention	Control	a	0	0
218	9	Intervention	Control	a	0	0
219	9	Intervention	Control	a	0	0
228	9	Intervention	Control	a	0	0
R7C11	9	Intervention	Control	a	0	0
R7C14	9	Intervention	Control	a	0	0
178	10	Intervention	Control	a	0	0
179	10	Intervention	Control	a	0	0
180	10	Intervention	Control	a	0	0
181	10	Intervention	Control	a	0	0
182	10	Intervention	Control	a	0	0
183	10	Intervention	Control	a	0	0
184	10	Intervention	Control	a	0	0
185	10	Intervention	Control	a	0	0
188	10	Intervention	Control	a	0	0
189	10	Intervention	Control	a	0	0
192	10	Intervention	Control	a	0	0
193	10	Intervention	Control	a	0	0
196	10	Intervention	Control	a	0	0
197	10	Intervention	Control	a	0	0
198	10	Intervention	Control	a	0	0
202	10	Intervention	Control	a	0	0
203	10	Intervention	Control	a	0	0
204	10	Intervention	Control	a	0	0
205	10	Intervention	Control	a	0	0
210	10	Intervention	Control	a	0	0
211	10	Intervention	Control	a	0	0
212	10	Intervention	Control	a	0	0
213	10	Intervention	Control	a	0	0
214	10	Intervention	Control	a	0	0
217	10	Intervention	Control	a	0	0
218	10	Intervention	Control	a	0	0
219	10	Intervention	Control	a	0	0
228	10	Intervention	Control	a	0	0
R7C11	10	Intervention	Control	a	0	0
R7C14	10	Intervention	Control	a	0	0
178	10	Intervention	Control	a	0	0
179	10	Intervention	Control	a	0	0
180	10	Intervention	Control	a	0	0
181	10	Intervention	Control	a	0	0
182	10	Intervention	Control	a	0	0
183	10	Intervention	Control	a	0	0
184	10	Intervention	Control	a	0	0
185	10	Intervention	Control	a	0	0
188	10	Intervention	Control	a	0	0
189	10	Intervention	Control	a	0	0
192	10	Intervention	Control	a	1	51
193	10	Intervention	Control	a	0	0
196	10	Intervention	Control	a	0	0
197	10	Intervention	Control	a	1	105
198	10	Intervention	Control	a	0	0
202	10	Intervention	Control	a	0	0
203	10	Intervention	Control	a	0	0
204	10	Intervention	Control	a	0	0
205	10	Intervention	Control	a	0	0
210	10	Intervention	Control	a	1	60
211	10	Intervention	Control	a	0	0
212	10	Intervention	Control	a	0	0
213	10	Intervention	Control	a	0	0
214	10	Intervention	Control	a	0	0
217	10	Intervention	Control	a	0	0
218	10	Intervention	Control	a	0	0
219	10	Intervention	Control	a	0	0
228	10	Intervention	Control	a	0	0
R7C11	10	Intervention	Control	a	0	0
R7C14	10	Intervention	Control	a	0	0
178	11	Intervention	Control	a	0	0
179	11	Intervention	Control	a	0	0
180	11	Intervention	Control	a	1	28
181	11	Intervention	Control	a	1	24
182	11	Intervention	Control	a	1	51
183	11	Intervention	Control	a	0	0
184	11	Intervention	Control	a	0	0
185	11	Intervention	Control	a	0	0
188	11	Intervention	Control	a	0	0
189	11	Intervention	Control	a	0	0
192	11	Intervention	Control	a	0	0
193	11	Intervention	Control	a	0	0
196	11	Intervention	Control	a	0	0
197	11	Intervention	Control	a	0	0
198	11	Intervention	Control	a	0	0
202	11	Intervention	Control	a	0	0
203	11	Intervention	Control	a	0	0
204	11	Intervention	Control	a	0	0
205	11	Intervention	Control	a	0	0
210	11	Intervention	Control	a	1	38
211	11	Intervention	Control	a	0	0
212	11	Intervention	Control	a	0	0
213	11	Intervention	Control	a	0	0
214	11	Intervention	Control	a	0	0
217	11	Intervention	Control	a	0	0
218	11	Intervention	Control	a	0	0
219	11	Intervention	Control	a	0	0
228	11	Intervention	Control	a	0	0
R7C11	11	Intervention	Control	a	0	0
R7C14	11	Intervention	Control	a	0	0
178	11	Intervention	Control	a	1	45
179	11	Intervention	Control	a	1	30
180	11	Intervention	Control	a	0	0
181	11	Intervention	Control	a	0	0
182	11	Intervention	Control	a	0	0
183	11	Intervention	Control	a	0	0
184	11	Intervention	Control	a	0	0
185	11	Intervention	Control	a	1	26
188	11	Intervention	Control	a	0	0
189	11	Intervention	Control	a	0	0
192	11	Intervention	Control	a	1	28
193	11	Intervention	Control	a	0	0
196	11	Intervention	Control	a	0	0
197	11	Intervention	Control	a	1	49
198	11	Intervention	Control	a	0	0
202	11	Intervention	Control	a	0	0
203	11	Intervention	Control	a	1	42
204	11	Intervention	Control	a	0	0
205	11	Intervention	Control	a	0	0
210	11	Intervention	Control	a	0	0
211	11	Intervention	Control	a	0	0
212	11	Intervention	Control	a	0	0
213	11	Intervention	Control	a	0	0
214	11	Intervention	Control	a	0	0
217	11	Intervention	Control	a	0	0
218	11	Intervention	Control	a	0	0
219	11	Intervention	Control	a	0	0
228	11	Intervention	Control	a	0	0
R7C11	11	Intervention	Control	a	0	0
R7C14	11	Intervention	Control	a	0	0
178	12	Intervention	Control	a	0	0
179	12	Intervention	Control	a	0	0
180	12	Intervention	Control	a	0	0
181	12	Intervention	Control	a	1	7
182	12	Intervention	Control	a	0	0
184	12	Intervention	Control	a	0	0
185	12	Intervention	Control	a	0	0
188	12	Intervention	Control	a	0	0
189	12	Intervention	Control	a	0	0
192	12	Intervention	Control	a	1	24
193	12	Intervention	Control	a	0	0
197	12	Intervention	Control	a	0	0
198	12	Intervention	Control	a	0	0
202	12	Intervention	Control	a	0	0
204	12	Intervention	Control	a	0	0
205	12	Intervention	Control	a	0	0
210	12	Intervention	Control	a	0	0
211	12	Intervention	Control	a	0	0
212	12	Intervention	Control	a	0	0
214	12	Intervention	Control	a	0	0
217	12	Intervention	Control	a	0	0
218	12	Intervention	Control	a	0	0
219	12	Intervention	Control	a	0	0
228	12	Intervention	Control	a	0	0
R7C11	12	Intervention	Control	a	0	0
R7C14	12	Intervention	Control	a	0	0
179	12	Intervention	Control	a	0	0
181	12	Intervention	Control	a	1	8
182	12	Intervention	Control	a	0	0
183	12	Intervention	Control	a	1	25
184	12	Intervention	Control	a	0	0
185	12	Intervention	Control	a	0	0
189	12	Intervention	Control	a	0	0
192	12	Intervention	Control	a	0	0
193	12	Intervention	Control	a	0	0
196	12	Intervention	Control	a	1	36
197	12	Intervention	Control	a	0	0
198	12	Intervention	Control	a	0	0
202	12	Intervention	Control	a	1	48
203	12	Intervention	Control	a	0	0
210	12	Intervention	Control	a	0	0
211	12	Intervention	Control	a	1	52
212	12	Intervention	Control	a	1	29
213	12	Intervention	Control	a	0	0
214	12	Intervention	Control	a	1	8
217	12	Intervention	Control	a	1	5
218	12	Intervention	Control	a	0	0
219	12	Intervention	Control	a	0	0
228	12	Intervention	Control	a	1	23
R7C11	12	Intervention	Control	a	0	0
R7C14	12	Intervention	Control	a	0	0
179	13	Intervention	Control	b	1	82
180	13	Intervention	Control	b	0	0
181	13	Intervention	Control	b	0	0
182	13	Intervention	Control	b	0	0
183	13	Intervention	Control	b	1	78
184	13	Intervention	Control	b	0	0
185	13	Intervention	Control	b	0	0
188	13	Intervention	Control	b	0	0
189	13	Intervention	Control	b	1	67
192	13	Intervention	Control	b	0	0
193	13	Intervention	Control	b	0	0
196	13	Intervention	Control	b	0	0
197	13	Intervention	Control	b	1	85
198	13	Intervention	Control	b	0	0
202	13	Intervention	Control	b	0	0
203	13	Intervention	Control	b	0	0
204	13	Intervention	Control	b	1	7
205	13	Intervention	Control	b	0	0
211	13	Intervention	Control	b	0	0
212	13	Intervention	Control	b	0	0
213	13	Intervention	Control	b	0	0
214	13	Intervention	Control	b	0	0
217	13	Intervention	Control	b	0	0
218	13	Intervention	Control	b	0	0
219	13	Intervention	Control	b	0	0
228	13	Intervention	Control	b	0	0
R7C14	13	Intervention	Control	b	1	75
178	13	Intervention	Control	b	1	50
179	13	Intervention	Control	b	0	0
180	13	Intervention	Control	b	0	0
181	13	Intervention	Control	b	0	0
183	13	Intervention	Control	b	1	21
184	13	Intervention	Control	b	0	0
185	13	Intervention	Control	b	0	0
188	13	Intervention	Control	b	1	32
189	13	Intervention	Control	b	0	0
192	13	Intervention	Control	b	1	66
193	13	Intervention	Control	b	1	70
196	13	Intervention	Control	b	1	240
197	13	Intervention	Control	b	0	0
198	13	Intervention	Control	b	1	25
202	13	Intervention	Control	b	1	141
203	13	Intervention	Control	b	0	0
204	13	Intervention	Control	b	0	0
205	13	Intervention	Control	b	0	0
210	13	Intervention	Control	b	1	211
211	13	Intervention	Control	b	1	81
212	13	Intervention	Control	b	1	12
213	13	Intervention	Control	b	1	15
214	13	Intervention	Control	b	1	312
217	13	Intervention	Control	b	0	0
218	13	Intervention	Control	b	0	0
219	13	Intervention	Control	b	0	0
228	13	Intervention	Control	b	1	30
R7C11	13	Intervention	Control	b	0	0
R7C14	13	Intervention	Control	b	1	10
178	14	Intervention	Control	c	0	0
179	14	Intervention	Control	c	1	75
180	14	Intervention	Control	c	0	0
181	14	Intervention	Control	c	1	93
182	14	Intervention	Control	c	1	61
183	14	Intervention	Control	c	1	171
184	14	Intervention	Control	c	0	0
185	14	Intervention	Control	c	0	0
188	14	Intervention	Control	c	1	39
189	14	Intervention	Control	c	0	0
192	14	Intervention	Control	c	1	210
193	14	Intervention	Control	c	0	0
196	14	Intervention	Control	c	1	43
197	14	Intervention	Control	c	1	182
198	14	Intervention	Control	c	0	0
202	14	Intervention	Control	c	1	65
203	14	Intervention	Control	c	1	197
204	14	Intervention	Control	c	0	0
205	14	Intervention	Control	c	0	0
210	14	Intervention	Control	c	0	0
211	14	Intervention	Control	c	0	0
212	14	Intervention	Control	c	0	0
213	14	Intervention	Control	c	0	0
214	14	Intervention	Control	c	1	185
217	14	Intervention	Control	c	0	0
218	14	Intervention	Control	c	1	452
219	14	Intervention	Control	c	0	0
228	14	Intervention	Control	c	1	161
R7C11	14	Intervention	Control	c	1	56
R7C14	14	Intervention	Control	c	1	16
178	14	Intervention	Control	c	0	0
179	14	Intervention	Control	c	0	0
180	14	Intervention	Control	c	0	0
181	14	Intervention	Control	c	0	0
182	14	Intervention	Control	c	0	0
183	14	Intervention	Control	c	1	378
184	14	Intervention	Control	c	0	0
185	14	Intervention	Control	c	0	0
188	14	Intervention	Control	c	0	0
189	14	Intervention	Control	c	0	0
192	14	Intervention	Control	c	1	58
193	14	Intervention	Control	c	0	0
196	14	Intervention	Control	c	0	0
197	14	Intervention	Control	c	0	0
198	14	Intervention	Control	c	1	28
202	14	Intervention	Control	c	0	0
203	14	Intervention	Control	c	1	61
204	14	Intervention	Control	c	0	0
205	14	Intervention	Control	c	0	0
210	14	Intervention	Control	c	0	0
211	14	Intervention	Control	c	0	0
212	14	Intervention	Control	c	0	0
213	14	Intervention	Control	c	0	0
214	14	Intervention	Control	c	0	0
217	14	Intervention	Control	c	1	52
218	14	Intervention	Control	c	0	0
219	14	Intervention	Control	c	0	0
228	14	Intervention	Control	c	0	0
R7C11	14	Intervention	Control	c	0	0
R7C14	14	Intervention	Control	c	1	35
178	15	Intervention	Control	a	1	135
179	15	Intervention	Control	a	1	146
180	15	Intervention	Control	a	0	0
181	15	Intervention	Control	a	0	0
182	15	Intervention	Control	a	0	0
183	15	Intervention	Control	a	1	506
184	15	Intervention	Control	a	0	0
185	15	Intervention	Control	a	0	0
188	15	Intervention	Control	a	0	0
189	15	Intervention	Control	a	1	83
192	15	Intervention	Control	a	0	0
193	15	Intervention	Control	a	1	60
196	15	Intervention	Control	a	0	0
197	15	Intervention	Control	a	0	0
198	15	Intervention	Control	a	0	0
202	15	Intervention	Control	a	1	143
203	15	Intervention	Control	a	1	451
204	15	Intervention	Control	a	1	81
205	15	Intervention	Control	a	0	0
210	15	Intervention	Control	a	1	71
211	15	Intervention	Control	a	1	66
212	15	Intervention	Control	a	1	89
213	15	Intervention	Control	a	0	0
214	15	Intervention	Control	a	1	298
217	15	Intervention	Control	a	1	265
218	15	Intervention	Control	a	0	0
219	15	Intervention	Control	a	0	0
228	15	Intervention	Control	a	1	185
R7C11	15	Intervention	Control	a	0	0
R7C14	15	Intervention	Control	a	1	67
178	15	Intervention	Control	a	1	73
179	15	Intervention	Control	a	0	0
180	15	Intervention	Control	a	1	135
181	15	Intervention	Control	a	0	0
182	15	Intervention	Control	a	0	0
183	15	Intervention	Control	a	1	88
184	15	Intervention	Control	a	1	57
185	15	Intervention	Control	a	0	0
188	15	Intervention	Control	a	1	79
189	15	Intervention	Control	a	0	0
192	15	Intervention	Control	a	0	0
193	15	Intervention	Control	a	0	0
196	15	Intervention	Control	a	1	333
197	15	Intervention	Control	a	0	0
198	15	Intervention	Control	a	1	201
202	15	Intervention	Control	a	1	55
203	15	Intervention	Control	a	0	0
204	15	Intervention	Control	a	0	0
205	15	Intervention	Control	a	0	0
210	15	Intervention	Control	a	0	0
211	15	Intervention	Control	a	0	0
212	15	Intervention	Control	a	0	0
213	15	Intervention	Control	a	0	0
214	15	Intervention	Control	a	0	0
217	15	Intervention	Control	a	0	0
218	15	Intervention	Control	a	1	95
219	15	Intervention	Control	a	0	0
228	15	Intervention	Control	a	1	146
R7C11	15	Intervention	Control	a	0	0
R7C14	15	Intervention	Control	a	0	0
178	16	Intervention	Control	a	1	265
179	16	Intervention	Control	a	0	0
180	16	Intervention	Control	a	1	5
181	16	Intervention	Control	a	1	37
182	16	Intervention	Control	a	1	28
183	16	Intervention	Control	a	0	0
184	16	Intervention	Control	a	1	37
185	16	Intervention	Control	a	0	0
188	16	Intervention	Control	a	1	9
189	16	Intervention	Control	a	1	4
192	16	Intervention	Control	a	1	6
193	16	Intervention	Control	a	1	19
196	16	Intervention	Control	a	1	39
197	16	Intervention	Control	a	1	16
198	16	Intervention	Control	a	1	201
202	16	Intervention	Control	a	1	56
203	16	Intervention	Control	a	1	13
204	16	Intervention	Control	a	0	0
205	16	Intervention	Control	a	1	110
210	16	Intervention	Control	a	0	0
211	16	Intervention	Control	a	1	13
212	16	Intervention	Control	a	1	62
213	16	Intervention	Control	a	1	5
214	16	Intervention	Control	a	1	16
217	16	Intervention	Control	a	1	38
218	16	Intervention	Control	a	1	53
219	16	Intervention	Control	a	1	235
228	16	Intervention	Control	a	0	0
R7C11	16	Intervention	Control	a	1	34
R7C14	16	Intervention	Control	a	1	75
178	16	Intervention	Control	a	1	3
179	16	Intervention	Control	a	1	135
180	16	Intervention	Control	a	1	86
181	16	Intervention	Control	a	1	55
182	16	Intervention	Control	a	0	0
183	16	Intervention	Control	a	1	198
184	16	Intervention	Control	a	1	78
185	16	Intervention	Control	a	1	22
188	16	Intervention	Control	a	1	25
189	16	Intervention	Control	a	1	7
192	16	Intervention	Control	a	0	0
193	16	Intervention	Control	a	1	56
196	16	Intervention	Control	a	1	112
197	16	Intervention	Control	a	1	98
198	16	Intervention	Control	a	1	12
202	16	Intervention	Control	a	1	180
203	16	Intervention	Control	a	1	427
204	16	Intervention	Control	a	0	0
205	16	Intervention	Control	a	1	165
210	16	Intervention	Control	a	1	188
211	16	Intervention	Control	a	1	11
212	16	Intervention	Control	a	1	36
213	16	Intervention	Control	a	1	210
214	16	Intervention	Control	a	1	92
217	16	Intervention	Control	a	1	2
218	16	Intervention	Control	a	1	98
219	16	Intervention	Control	a	1	95
228	16	Intervention	Control	a	1	173
R7C11	16	Intervention	Control	a	1	27
R7C14	16	Intervention	Control	a	1	18
234	1	Baseline	Intervention	b	0	0
235	1	Baseline	Intervention	b	0	0
236	1	Baseline	Intervention	b	0	0
237	1	Baseline	Intervention	b	0	0
245	1	Baseline	Intervention	b	0	0
246	1	Baseline	Intervention	b	0	0
255	1	Baseline	Intervention	b	0	0
258	1	Baseline	Intervention	b	1	1
261	1	Baseline	Intervention	b	0	0
262	1	Baseline	Intervention	b	0	0
264	1	Baseline	Intervention	b	0	0
265	1	Baseline	Intervention	b	0	0
266	1	Baseline	Intervention	c	0	0
268	1	Baseline	Intervention	c	0	0
272	1	Baseline	Intervention	c	0	0
190	1	Baseline	Intervention	c	0	0
203.5.18	1	Baseline	Intervention	c	0	0
203.5.30	1	Baseline	Intervention	c	0	0
203.6.2	1	Baseline	Intervention	c	0	0
204.10.11	1	Baseline	Intervention	b	0	0
204.1.16	1	Baseline	Intervention	b	0	0
205.5.6	1	Baseline	Intervention	b	0	0
206.5.12	1	Baseline	Intervention	b	0	0
305.1.22	1	Baseline	Intervention	b	0	0
305.10.32	1	Baseline	Intervention	b	0	0
305.10.49	1	Baseline	Intervention	b	0	0
305.4.10	1	Baseline	Intervention	b	0	0
234	1	Baseline	Intervention	b	0	0
235	1	Baseline	Intervention	b	0	0
236	1	Baseline	Intervention	b	0	0
237	1	Baseline	Intervention	b	0	0
245	1	Baseline	Intervention	b	0	0
246	1	Baseline	Intervention	b	0	0
255	1	Baseline	Intervention	b	0	0
258	1	Baseline	Intervention	b	0	0
261	1	Baseline	Intervention	b	0	0
262	1	Baseline	Intervention	b	0	0
264	1	Baseline	Intervention	b	0	0
265	1	Baseline	Intervention	b	0	0
266	1	Baseline	Intervention	c	0	0
268	1	Baseline	Intervention	c	0	0
272	1	Baseline	Intervention	c	0	0
190	1	Baseline	Intervention	c	1	43
203.5.18	1	Baseline	Intervention	c	0	0
203.5.30	1	Baseline	Intervention	c	1	145
203.6.2	1	Baseline	Intervention	c	0	0
204.10.11	1	Baseline	Intervention	b	0	0
204.1.16	1	Baseline	Intervention	b	0	0
205.5.6	1	Baseline	Intervention	b	0	0
206.5.12	1	Baseline	Intervention	b	0	0
305.1.22	1	Baseline	Intervention	b	1	41
305.10.32	1	Baseline	Intervention	b	0	0
305.10.49	1	Baseline	Intervention	b	0	0
305.4.10	1	Baseline	Intervention	b	0	0
234	2	Baseline	Intervention	b	1	75
235	2	Baseline	Intervention	b	1	85
236	2	Baseline	Intervention	b	0	0
237	2	Baseline	Intervention	b	1	74
243	2	Baseline	Intervention	b	0	0
245	2	Baseline	Intervention	b	0	0
246	2	Baseline	Intervention	b	0	0
255	2	Baseline	Intervention	b	0	0
258	2	Baseline	Intervention	b	0	0
261	2	Baseline	Intervention	b	0	0
262	2	Baseline	Intervention	b	0	0
264	2	Baseline	Intervention	b	0	0
265	2	Baseline	Intervention	b	0	0
266	2	Baseline	Intervention	b	0	0
268	2	Baseline	Intervention	b	0	0
272	2	Baseline	Intervention	b	1	27
273	2	Baseline	Intervention	b	0	0
202.22.13	2	Baseline	Intervention	b	1	19
203.5.18	2	Baseline	Intervention	b	0	0
203.5.30	2	Baseline	Intervention	b	0	0
203.6.2	2	Baseline	Intervention	b	0	0
204.10.11	2	Baseline	Intervention	b	0	0
204.1.16	2	Baseline	Intervention	b	0	0
205.5.6	2	Baseline	Intervention	b	0	0
206.5.12	2	Baseline	Intervention	b	0	0
305.1.22	2	Baseline	Intervention	b	0	0
305.10.32	2	Baseline	Intervention	b	0	0
305.10.49	2	Baseline	Intervention	b	0	0
305.4.10	2	Baseline	Intervention	b	0	0
234	2	Baseline	Intervention	b	1	155
235	2	Baseline	Intervention	b	0	0
236	2	Baseline	Intervention	b	0	0
237	2	Baseline	Intervention	b	0	0
243	2	Baseline	Intervention	b	0	0
245	2	Baseline	Intervention	b	0	0
246	2	Baseline	Intervention	b	0	0
255	2	Baseline	Intervention	b	0	0
258	2	Baseline	Intervention	b	1	30
261	2	Baseline	Intervention	b	1	42
262	2	Baseline	Intervention	b	0	0
264	2	Baseline	Intervention	b	0	0
265	2	Baseline	Intervention	b	0	0
266	2	Baseline	Intervention	b	0	0
268	2	Baseline	Intervention	b	0	0
272	2	Baseline	Intervention	b	0	0
273	2	Baseline	Intervention	b	0	0
202.22.13	2	Baseline	Intervention	b	1	19
203.5.18	2	Baseline	Intervention	b	0	0
203.5.30	2	Baseline	Intervention	b	1	75
203.6.2	2	Baseline	Intervention	b	0	0
204.10.11	2	Baseline	Intervention	b	1	47
204.1.16	2	Baseline	Intervention	b	0	0
205.5.6	2	Baseline	Intervention	b	0	0
206.5.12	2	Baseline	Intervention	b	0	0
305.1.22	2	Baseline	Intervention	b	1	129
305.10.32	2	Baseline	Intervention	b	0	0
305.10.49	2	Baseline	Intervention	b	0	0
305.4.10	2	Baseline	Intervention	b	0	0
234	3	Baseline	Intervention	a	1	70
235	3	Baseline	Intervention	a	0	0
236	3	Baseline	Intervention	a	0	0
237	3	Baseline	Intervention	a	0	0
243	3	Baseline	Intervention	a	0	0
245	3	Baseline	Intervention	a	0	0
246	3	Baseline	Intervention	a	0	0
255	3	Baseline	Intervention	a	0	0
258	3	Baseline	Intervention	a	1	44
261	3	Baseline	Intervention	a	0	0
262	3	Baseline	Intervention	a	1	17
264	3	Baseline	Intervention	a	0	0
265	3	Baseline	Intervention	a	0	0
266	3	Baseline	Intervention	a	0	0
268	3	Baseline	Intervention	a	0	0
272	3	Baseline	Intervention	a	0	0
273	3	Baseline	Intervention	a	0	0
190	3	Baseline	Intervention	a	1	20
202.22.13	3	Baseline	Intervention	a	0	0
203.5.18	3	Baseline	Intervention	a	0	0
203.5.30	3	Baseline	Intervention	a	0	0
203.6.2	3	Baseline	Intervention	a	0	0
204.10.11	3	Baseline	Intervention	a	0	0
205.5.6	3	Baseline	Intervention	a	0	0
305.1.22	3	Baseline	Intervention	a	0	0
305.10.32	3	Baseline	Intervention	a	0	0
305.10.49	3	Baseline	Intervention	a	0	0
305.4.10	3	Baseline	Intervention	a	0	0
234	3	Baseline	Intervention	a	1	102
235	3	Baseline	Intervention	a	1	54
236	3	Baseline	Intervention	a	1	42
237	3	Baseline	Intervention	a	1	159
245	3	Baseline	Intervention	a	0	0
246	3	Baseline	Intervention	a	0	0
255	3	Baseline	Intervention	a	0	0
258	3	Baseline	Intervention	a	1	567
261	3	Baseline	Intervention	a	0	0
262	3	Baseline	Intervention	a	1	26
264	3	Baseline	Intervention	a	0	0
265	3	Baseline	Intervention	a	1	2
266	3	Baseline	Intervention	a	0	0
268	3	Baseline	Intervention	a	0	0
272	3	Baseline	Intervention	a	1	27
273	3	Baseline	Intervention	a	0	0
190	3	Baseline	Intervention	a	1	36
202.22.13	3	Baseline	Intervention	a	1	5
203.5.18	3	Baseline	Intervention	a	0	0
203.5.30	3	Baseline	Intervention	a	1	40
203.6.2	3	Baseline	Intervention	a	0	0
204.1.16	3	Baseline	Intervention	a	0	0
205.5.6	3	Baseline	Intervention	a	0	0
305.1.22	3	Baseline	Intervention	a	1	6
305.10.32	3	Baseline	Intervention	a	0	0
305.10.49	3	Baseline	Intervention	a	0	0
305.4.10	3	Baseline	Intervention	a	0	0
234	4	Intervention	Intervention	b	0	0
235	4	Intervention	Intervention	b	0	0
236	4	Intervention	Intervention	b	0	0
237	4	Intervention	Intervention	b	0	0
243	4	Intervention	Intervention	b	1	64
245	4	Intervention	Intervention	b	0	0
246	4	Intervention	Intervention	b	0	0
255	4	Intervention	Intervention	b	0	0
258	4	Intervention	Intervention	b	1	23
261	4	Intervention	Intervention	b	0	0
262	4	Intervention	Intervention	b	1	91
264	4	Intervention	Intervention	b	0	0
265	4	Intervention	Intervention	b	0	0
266	4	Intervention	Intervention	b	0	0
268	4	Intervention	Intervention	b	0	0
272	4	Intervention	Intervention	b	0	0
273	4	Intervention	Intervention	b	0	0
190	4	Intervention	Intervention	b	0	0
202.22.13	4	Intervention	Intervention	b	1	72
203.5.18	4	Intervention	Intervention	b	0	0
203.5.30	4	Intervention	Intervention	b	0	0
203.6.2	4	Intervention	Intervention	b	0	0
204.10.11	4	Intervention	Intervention	b	0	0
204.1.16	4	Intervention	Intervention	b	0	0
205.5.6	4	Intervention	Intervention	b	0	0
206.5.12	4	Intervention	Intervention	b	0	0
305.1.22	4	Intervention	Intervention	b	0	0
305.10.32	4	Intervention	Intervention	b	0	0
305.10.49	4	Intervention	Intervention	b	0	0
305.4.10	4	Intervention	Intervention	b	0	0
234	4	Intervention	Intervention	b	0	0
235	4	Intervention	Intervention	b	0	0
236	4	Intervention	Intervention	b	0	0
237	4	Intervention	Intervention	b	1	42
243	4	Intervention	Intervention	b	1	19
245	4	Intervention	Intervention	b	0	0
246	4	Intervention	Intervention	b	0	0
255	4	Intervention	Intervention	b	0	0
258	4	Intervention	Intervention	b	1	92
261	4	Intervention	Intervention	b	1	13
262	4	Intervention	Intervention	b	1	124
264	4	Intervention	Intervention	b	0	0
265	4	Intervention	Intervention	b	0	0
266	4	Intervention	Intervention	b	0	0
268	4	Intervention	Intervention	b	0	0
272	4	Intervention	Intervention	b	0	0
273	4	Intervention	Intervention	b	0	0
190	4	Intervention	Intervention	b	0	0
202.22.13	4	Intervention	Intervention	b	0	0
203.5.18	4	Intervention	Intervention	b	0	0
203.5.30	4	Intervention	Intervention	b	0	0
203.6.2	4	Intervention	Intervention	b	0	0
204.10.11	4	Intervention	Intervention	b	0	0
204.1.16	4	Intervention	Intervention	b	0	0
205.5.6	4	Intervention	Intervention	b	0	0
206.5.12	4	Intervention	Intervention	b	0	0
305.1.22	4	Intervention	Intervention	b	0	0
305.10.32	4	Intervention	Intervention	b	0	0
305.10.49	4	Intervention	Intervention	b	1	136
305.4.10	4	Intervention	Intervention	b	0	0
234	5	Intervention	Intervention	b	0	0
235	5	Intervention	Intervention	b	0	0
236	5	Intervention	Intervention	c	0	0
237	5	Intervention	Intervention	c	0	0
243	5	Intervention	Intervention	b	0	0
245	5	Intervention	Intervention	b	0	0
246	5	Intervention	Intervention	b	0	0
255	5	Intervention	Intervention	b	0	0
258	5	Intervention	Intervention	b	0	0
261	5	Intervention	Intervention	b	1	2
262	5	Intervention	Intervention	b	0	0
264	5	Intervention	Intervention	b	0	0
265	5	Intervention	Intervention	b	0	0
266	5	Intervention	Intervention	c	0	0
268	5	Intervention	Intervention	b	0	0
272	5	Intervention	Intervention	b	0	0
273	5	Intervention	Intervention	b	0	0
190	5	Intervention	Intervention	b	0	0
202.22.13	5	Intervention	Intervention	b	0	0
203.5.18	5	Intervention	Intervention	b	0	0
203.5.30	5	Intervention	Intervention	b	0	0
203.6.2	5	Intervention	Intervention	b	0	0
204.10.11	5	Intervention	Intervention	b	0	0
204.1.16	5	Intervention	Intervention	b	0	0
205.5.6	5	Intervention	Intervention	b	0	0
206.5.12	5	Intervention	Intervention	b	0	0
305.1.22	5	Intervention	Intervention	b	0	0
305.10.32	5	Intervention	Intervention	b	0	0
305.10.49	5	Intervention	Intervention	b	0	0
305.4.10	5	Intervention	Intervention	b	0	0
234	5	Intervention	Intervention	b	0	0
235	5	Intervention	Intervention	b	0	0
236	5	Intervention	Intervention	c	0	0
237	5	Intervention	Intervention	c	0	0
243	5	Intervention	Intervention	b	1	5
245	5	Intervention	Intervention	b	0	0
246	5	Intervention	Intervention	b	0	0
255	5	Intervention	Intervention	b	0	0
258	5	Intervention	Intervention	b	0	0
261	5	Intervention	Intervention	b	0	0
262	5	Intervention	Intervention	b	0	0
264	5	Intervention	Intervention	b	0	0
265	5	Intervention	Intervention	b	1	66
266	5	Intervention	Intervention	c	0	0
268	5	Intervention	Intervention	b	0	0
272	5	Intervention	Intervention	b	0	0
273	5	Intervention	Intervention	b	0	0
190	5	Intervention	Intervention	b	1	11
202.22.13	5	Intervention	Intervention	b	0	0
203.5.18	5	Intervention	Intervention	b	0	0
203.5.30	5	Intervention	Intervention	b	0	0
203.6.2	5	Intervention	Intervention	b	0	0
204.10.11	5	Intervention	Intervention	b	0	0
204.1.16	5	Intervention	Intervention	b	0	0
205.5.6	5	Intervention	Intervention	b	0	0
206.5.12	5	Intervention	Intervention	b	0	0
305.1.22	5	Intervention	Intervention	b	1	12
305.10.32	5	Intervention	Intervention	b	0	0
305.10.49	5	Intervention	Intervention	b	1	44
305.4.10	5	Intervention	Intervention	b	0	0
234	6	Intervention	Intervention	b	0	0
235	6	Intervention	Intervention	b	0	0
236	6	Intervention	Intervention	c	0	0
237	6	Intervention	Intervention	c	0	0
243	6	Intervention	Intervention	c	1	56
245	6	Intervention	Intervention	c	0	0
246	6	Intervention	Intervention	b	0	0
255	6	Intervention	Intervention	b	0	0
258	6	Intervention	Intervention	b	0	0
261	6	Intervention	Intervention	b	0	0
262	6	Intervention	Intervention	b	0	0
264	6	Intervention	Intervention	b	0	0
265	6	Intervention	Intervention	b	0	0
266	6	Intervention	Intervention	b	0	0
268	6	Intervention	Intervention	b	0	0
272	6	Intervention	Intervention	b	0	0
273	6	Intervention	Intervention	b	0	0
190	6	Intervention	Intervention	b	0	0
202.22.13	6	Intervention	Intervention	b	0	0
203.5.18	6	Intervention	Intervention	b	0	0
203.5.30	6	Intervention	Intervention	b	0	0
203.6.2	6	Intervention	Intervention	b	0	0
204.10.11	6	Intervention	Intervention	b	0	0
204.1.16	6	Intervention	Intervention	b	0	0
205.5.6	6	Intervention	Intervention	c	0	0
206.5.12	6	Intervention	Intervention	b	0	0
305.1.22	6	Intervention	Intervention	b	0	0
305.10.32	6	Intervention	Intervention	b	0	0
305.10.49	6	Intervention	Intervention	b	0	0
305.4.10	6	Intervention	Intervention	b	0	0
234	6	Intervention	Intervention	b	0	0
235	6	Intervention	Intervention	b	0	0
236	6	Intervention	Intervention	c	0	0
237	6	Intervention	Intervention	c	0	0
243	6	Intervention	Intervention	c	0	0
245	6	Intervention	Intervention	c	0	0
246	6	Intervention	Intervention	b	0	0
255	6	Intervention	Intervention	b	0	0
258	6	Intervention	Intervention	b	0	0
261	6	Intervention	Intervention	b	0	0
262	6	Intervention	Intervention	b	0	0
264	6	Intervention	Intervention	b	0	0
265	6	Intervention	Intervention	b	0	0
266	6	Intervention	Intervention	b	0	0
268	6	Intervention	Intervention	b	0	0
272	6	Intervention	Intervention	b	0	0
273	6	Intervention	Intervention	b	0	0
190	6	Intervention	Intervention	b	0	0
202.22.13	6	Intervention	Intervention	b	0	0
203.5.18	6	Intervention	Intervention	b	0	0
203.5.30	6	Intervention	Intervention	b	1	64
203.6.2	6	Intervention	Intervention	b	0	0
204.10.11	6	Intervention	Intervention	b	0	0
204.1.16	6	Intervention	Intervention	b	1	16
205.5.6	6	Intervention	Intervention	c	0	0
206.5.12	6	Intervention	Intervention	b	0	0
305.1.22	6	Intervention	Intervention	b	0	0
305.10.32	6	Intervention	Intervention	b	0	0
305.10.49	6	Intervention	Intervention	b	0	0
305.4.10	6	Intervention	Intervention	b	0	0
234	7	Intervention	Intervention	b	0	0
235	7	Intervention	Intervention	b	0	0
236	7	Intervention	Intervention	b	0	0
237	7	Intervention	Intervention	b	0	0
243	7	Intervention	Intervention	c	0	0
245	7	Intervention	Intervention	c	0	0
246	7	Intervention	Intervention	b	0	0
255	7	Intervention	Intervention	b	0	0
258	7	Intervention	Intervention	b	0	0
261	7	Intervention	Intervention	b	0	0
262	7	Intervention	Intervention	b	0	0
264	7	Intervention	Intervention	b	0	0
265	7	Intervention	Intervention	b	0	0
266	7	Intervention	Intervention	b	0	0
268	7	Intervention	Intervention	b	0	0
272	7	Intervention	Intervention	b	0	0
273	7	Intervention	Intervention	b	0	0
190	7	Intervention	Intervention	b	0	0
202.22.13	7	Intervention	Intervention	b	0	0
203.5.18	7	Intervention	Intervention	b	0	0
203.5.30	7	Intervention	Intervention	b	0	0
203.6.2	7	Intervention	Intervention	b	0	0
204.10.11	7	Intervention	Intervention	b	0	0
204.1.16	7	Intervention	Intervention	b	0	0
205.5.6	7	Intervention	Intervention	c	0	0
206.5.12	7	Intervention	Intervention	b	0	0
305.1.22	7	Intervention	Intervention	b	0	0
305.10.32	7	Intervention	Intervention	b	0	0
305.10.49	7	Intervention	Intervention	b	0	0
305.4.10	7	Intervention	Intervention	b	0	0
234	7	Intervention	Intervention	b	0	0
235	7	Intervention	Intervention	b	0	0
236	7	Intervention	Intervention	b	0	0
237	7	Intervention	Intervention	b	0	0
243	7	Intervention	Intervention	c	0	0
245	7	Intervention	Intervention	c	0	0
246	7	Intervention	Intervention	b	0	0
255	7	Intervention	Intervention	b	0	0
258	7	Intervention	Intervention	b	0	0
261	7	Intervention	Intervention	b	0	0
262	7	Intervention	Intervention	b	0	0
264	7	Intervention	Intervention	b	0	0
265	7	Intervention	Intervention	b	0	0
266	7	Intervention	Intervention	b	1	4
268	7	Intervention	Intervention	b	0	0
272	7	Intervention	Intervention	b	0	0
273	7	Intervention	Intervention	b	0	0
190	7	Intervention	Intervention	b	0	0
202.22.13	7	Intervention	Intervention	b	0	0
203.5.18	7	Intervention	Intervention	b	0	0
203.5.30	7	Intervention	Intervention	b	0	0
203.6.2	7	Intervention	Intervention	b	0	0
204.10.11	7	Intervention	Intervention	b	0	0
204.1.16	7	Intervention	Intervention	b	0	0
205.5.6	7	Intervention	Intervention	c	0	0
206.5.12	7	Intervention	Intervention	b	0	0
305.1.22	7	Intervention	Intervention	b	0	0
305.10.32	7	Intervention	Intervention	b	0	0
305.10.49	7	Intervention	Intervention	b	0	0
305.4.10	7	Intervention	Intervention	b	0	0
234	8	Intervention	Intervention	a	0	0
235	8	Intervention	Intervention	a	0	0
236	8	Intervention	Intervention	a	0	0
237	8	Intervention	Intervention	a	0	0
243	8	Intervention	Intervention	a	0	0
245	8	Intervention	Intervention	a	0	0
246	8	Intervention	Intervention	a	0	0
255	8	Intervention	Intervention	a	0	0
258	8	Intervention	Intervention	a	0	0
261	8	Intervention	Intervention	a	0	0
262	8	Intervention	Intervention	a	0	0
264	8	Intervention	Intervention	a	0	0
265	8	Intervention	Intervention	a	0	0
266	8	Intervention	Intervention	a	0	0
268	8	Intervention	Intervention	a	0	0
272	8	Intervention	Intervention	a	0	0
273	8	Intervention	Intervention	a	0	0
190	8	Intervention	Intervention	a	0	0
202.22.13	8	Intervention	Intervention	a	0	0
203.5.18	8	Intervention	Intervention	a	0	0
203.5.30	8	Intervention	Intervention	a	0	0
203.6.2	8	Intervention	Intervention	a	0	0
204.10.11	8	Intervention	Intervention	a	0	0
204.1.16	8	Intervention	Intervention	a	0	0
205.5.6	8	Intervention	Intervention	a	0	0
206.5.12	8	Intervention	Intervention	a	0	0
305.1.22	8	Intervention	Intervention	a	0	0
305.10.32	8	Intervention	Intervention	a	0	0
305.10.49	8	Intervention	Intervention	a	0	0
305.4.10	8	Intervention	Intervention	a	0	0
234	8	Intervention	Intervention	a	0	0
235	8	Intervention	Intervention	a	0	0
236	8	Intervention	Intervention	a	0	0
237	8	Intervention	Intervention	a	0	0
243	8	Intervention	Intervention	a	0	0
245	8	Intervention	Intervention	a	0	0
246	8	Intervention	Intervention	a	0	0
255	8	Intervention	Intervention	a	0	0
258	8	Intervention	Intervention	a	0	0
261	8	Intervention	Intervention	a	0	0
262	8	Intervention	Intervention	a	0	0
264	8	Intervention	Intervention	a	0	0
265	8	Intervention	Intervention	a	0	0
266	8	Intervention	Intervention	a	0	0
268	8	Intervention	Intervention	a	0	0
272	8	Intervention	Intervention	a	0	0
273	8	Intervention	Intervention	a	0	0
190	8	Intervention	Intervention	a	0	0
202.22.13	8	Intervention	Intervention	a	0	0
203.5.18	8	Intervention	Intervention	a	0	0
203.5.30	8	Intervention	Intervention	a	0	0
203.6.2	8	Intervention	Intervention	a	0	0
204.10.11	8	Intervention	Intervention	a	0	0
204.1.16	8	Intervention	Intervention	a	0	0
205.5.6	8	Intervention	Intervention	a	0	0
206.5.12	8	Intervention	Intervention	a	0	0
305.1.22	8	Intervention	Intervention	a	0	0
305.10.32	8	Intervention	Intervention	a	0	0
305.10.49	8	Intervention	Intervention	a	0	0
305.4.10	8	Intervention	Intervention	a	0	0
234	9	Intervention	Intervention	a	0	0
235	9	Intervention	Intervention	a	0	0
236	9	Intervention	Intervention	a	0	0
237	9	Intervention	Intervention	a	0	0
243	9	Intervention	Intervention	a	0	0
245	9	Intervention	Intervention	a	1	48
246	9	Intervention	Intervention	a	0	0
255	9	Intervention	Intervention	a	0	0
258	9	Intervention	Intervention	a	0	0
261	9	Intervention	Intervention	a	0	0
262	9	Intervention	Intervention	a	0	0
264	9	Intervention	Intervention	a	0	0
265	9	Intervention	Intervention	a	0	0
266	9	Intervention	Intervention	a	0	0
268	9	Intervention	Intervention	a	0	0
272	9	Intervention	Intervention	a	0	0
273	9	Intervention	Intervention	a	0	0
190	9	Intervention	Intervention	a	0	0
202.22.13	9	Intervention	Intervention	a	0	0
203.5.18	9	Intervention	Intervention	a	0	0
203.5.30	9	Intervention	Intervention	a	0	0
203.6.2	9	Intervention	Intervention	a	0	0
204.10.11	9	Intervention	Intervention	a	0	0
204.1.16	9	Intervention	Intervention	a	0	0
205.5.6	9	Intervention	Intervention	a	0	0
206.5.12	9	Intervention	Intervention	a	0	0
305.1.22	9	Intervention	Intervention	a	0	0
305.10.32	9	Intervention	Intervention	a	0	0
305.10.49	9	Intervention	Intervention	a	0	0
305.4.10	9	Intervention	Intervention	a	0	0
234	9	Intervention	Intervention	a	1	66
235	9	Intervention	Intervention	a	0	0
236	9	Intervention	Intervention	a	1	51
237	9	Intervention	Intervention	a	0	0
243	9	Intervention	Intervention	a	0	0
245	9	Intervention	Intervention	a	1	43
246	9	Intervention	Intervention	a	0	0
255	9	Intervention	Intervention	a	0	0
258	9	Intervention	Intervention	a	1	37
261	9	Intervention	Intervention	a	0	0
262	9	Intervention	Intervention	a	0	0
264	9	Intervention	Intervention	a	0	0
265	9	Intervention	Intervention	a	0	0
266	9	Intervention	Intervention	a	0	0
268	9	Intervention	Intervention	a	0	0
272	9	Intervention	Intervention	a	0	0
273	9	Intervention	Intervention	a	0	0
190	9	Intervention	Intervention	a	1	68
202.22.13	9	Intervention	Intervention	a	0	0
203.5.18	9	Intervention	Intervention	a	0	0
203.5.30	9	Intervention	Intervention	a	0	0
203.6.2	9	Intervention	Intervention	a	0	0
204.10.11	9	Intervention	Intervention	a	0	0
204.1.16	9	Intervention	Intervention	a	0	0
205.5.6	9	Intervention	Intervention	a	0	0
206.5.12	9	Intervention	Intervention	a	0	0
305.1.22	9	Intervention	Intervention	a	0	0
305.10.32	9	Intervention	Intervention	a	0	0
305.10.49	9	Intervention	Intervention	a	0	0
305.4.10	9	Intervention	Intervention	a	0	0
234	10	Intervention	Intervention	a	0	0
235	10	Intervention	Intervention	a	0	0
236	10	Intervention	Intervention	a	0	0
237	10	Intervention	Intervention	a	0	0
243	10	Intervention	Intervention	a	0	0
245	10	Intervention	Intervention	a	0	0
246	10	Intervention	Intervention	a	0	0
255	10	Intervention	Intervention	a	0	0
258	10	Intervention	Intervention	a	0	0
261	10	Intervention	Intervention	a	0	0
262	10	Intervention	Intervention	a	0	0
264	10	Intervention	Intervention	a	0	0
265	10	Intervention	Intervention	a	0	0
266	10	Intervention	Intervention	a	0	0
268	10	Intervention	Intervention	a	0	0
272	10	Intervention	Intervention	a	0	0
273	10	Intervention	Intervention	a	0	0
190	10	Intervention	Intervention	a	0	0
202.22.13	10	Intervention	Intervention	a	0	0
203.5.18	10	Intervention	Intervention	a	0	0
203.5.30	10	Intervention	Intervention	a	0	0
203.6.2	10	Intervention	Intervention	a	0	0
204.10.11	10	Intervention	Intervention	a	0	0
204.1.16	10	Intervention	Intervention	a	0	0
205.5.6	10	Intervention	Intervention	a	0	0
206.5.12	10	Intervention	Intervention	a	0	0
305.1.22	10	Intervention	Intervention	a	0	0
305.10.32	10	Intervention	Intervention	a	0	0
305.10.49	10	Intervention	Intervention	a	0	0
305.4.10	10	Intervention	Intervention	a	0	0
234	10	Intervention	Intervention	a	0	0
235	10	Intervention	Intervention	a	0	0
236	10	Intervention	Intervention	a	1	125
237	10	Intervention	Intervention	a	0	0
243	10	Intervention	Intervention	a	0	0
245	10	Intervention	Intervention	a	0	0
246	10	Intervention	Intervention	a	0	0
255	10	Intervention	Intervention	a	0	0
258	10	Intervention	Intervention	a	0	0
261	10	Intervention	Intervention	a	0	0
262	10	Intervention	Intervention	a	0	0
264	10	Intervention	Intervention	a	0	0
265	10	Intervention	Intervention	a	0	0
266	10	Intervention	Intervention	a	0	0
268	10	Intervention	Intervention	a	0	0
272	10	Intervention	Intervention	a	0	0
273	10	Intervention	Intervention	a	0	0
190	10	Intervention	Intervention	a	0	0
202.22.13	10	Intervention	Intervention	a	0	0
203.5.18	10	Intervention	Intervention	a	0	0
203.5.30	10	Intervention	Intervention	a	0	0
203.6.2	10	Intervention	Intervention	a	0	0
204.10.11	10	Intervention	Intervention	a	0	0
204.1.16	10	Intervention	Intervention	a	0	0
205.5.6	10	Intervention	Intervention	a	0	0
206.5.12	10	Intervention	Intervention	a	0	0
305.1.22	10	Intervention	Intervention	a	0	0
305.10.32	10	Intervention	Intervention	a	0	0
305.10.49	10	Intervention	Intervention	a	0	0
305.4.10	10	Intervention	Intervention	a	0	0
234	11	Intervention	Intervention	a	0	0
235	11	Intervention	Intervention	a	1	96
236	11	Intervention	Intervention	a	1	38
237	11	Intervention	Intervention	a	0	0
243	11	Intervention	Intervention	a	0	0
245	11	Intervention	Intervention	a	0	0
246	11	Intervention	Intervention	a	0	0
255	11	Intervention	Intervention	a	0	0
258	11	Intervention	Intervention	a	0	0
261	11	Intervention	Intervention	a	0	0
262	11	Intervention	Intervention	a	0	0
264	11	Intervention	Intervention	a	0	0
265	11	Intervention	Intervention	a	0	0
266	11	Intervention	Intervention	a	0	0
268	11	Intervention	Intervention	a	0	0
272	11	Intervention	Intervention	a	0	0
273	11	Intervention	Intervention	a	0	0
190	11	Intervention	Intervention	a	0	0
202.22.13	11	Intervention	Intervention	a	0	0
203.5.18	11	Intervention	Intervention	a	0	0
203.5.30	11	Intervention	Intervention	a	0	0
203.6.2	11	Intervention	Intervention	a	0	0
204.10.11	11	Intervention	Intervention	a	0	0
204.1.16	11	Intervention	Intervention	a	0	0
205.5.6	11	Intervention	Intervention	a	0	0
206.5.12	11	Intervention	Intervention	a	0	0
305.1.22	11	Intervention	Intervention	a	0	0
305.10.32	11	Intervention	Intervention	a	0	0
305.10.49	11	Intervention	Intervention	a	0	0
305.4.10	11	Intervention	Intervention	a	0	0
234	11	Intervention	Intervention	a	0	0
235	11	Intervention	Intervention	a	1	206
236	11	Intervention	Intervention	a	1	213
237	11	Intervention	Intervention	a	0	0
243	11	Intervention	Intervention	a	0	0
245	11	Intervention	Intervention	a	0	0
246	11	Intervention	Intervention	a	0	0
255	11	Intervention	Intervention	a	1	63
258	11	Intervention	Intervention	a	1	56
261	11	Intervention	Intervention	a	0	0
262	11	Intervention	Intervention	a	0	0
264	11	Intervention	Intervention	a	0	0
265	11	Intervention	Intervention	a	0	0
266	11	Intervention	Intervention	a	0	0
268	11	Intervention	Intervention	a	0	0
272	11	Intervention	Intervention	a	0	0
273	11	Intervention	Intervention	a	0	0
190	11	Intervention	Intervention	a	0	0
202.22.13	11	Intervention	Intervention	a	0	0
203.5.18	11	Intervention	Intervention	a	0	0
203.5.30	11	Intervention	Intervention	a	1	21
203.6.2	11	Intervention	Intervention	a	0	0
204.10.11	11	Intervention	Intervention	a	0	0
204.1.16	11	Intervention	Intervention	a	0	0
205.5.6	11	Intervention	Intervention	a	0	0
206.5.12	11	Intervention	Intervention	a	0	0
305.1.22	11	Intervention	Intervention	a	1	10
305.10.32	11	Intervention	Intervention	a	0	0
305.10.49	11	Intervention	Intervention	a	1	48
305.4.10	11	Intervention	Intervention	a	0	0
234	12	Intervention	Intervention	a	0	0
235	12	Intervention	Intervention	a	1	75
236	12	Intervention	Intervention	a	1	65
237	12	Intervention	Intervention	a	0	0
245	12	Intervention	Intervention	a	0	0
246	12	Intervention	Intervention	a	0	0
255	12	Intervention	Intervention	a	0	0
258	12	Intervention	Intervention	a	0	0
261	12	Intervention	Intervention	a	0	0
262	12	Intervention	Intervention	a	1	45
264	12	Intervention	Intervention	a	0	0
265	12	Intervention	Intervention	a	0	0
266	12	Intervention	Intervention	a	0	0
268	12	Intervention	Intervention	a	0	0
272	12	Intervention	Intervention	a	0	0
273	12	Intervention	Intervention	a	0	0
190	12	Intervention	Intervention	a	0	0
202.22.13	12	Intervention	Intervention	a	0	0
203.5.18	12	Intervention	Intervention	a	0	0
203.5.30	12	Intervention	Intervention	a	0	0
203.6.2	12	Intervention	Intervention	a	0	0
204.10.11	12	Intervention	Intervention	a	0	0
204.1.16	12	Intervention	Intervention	a	0	0
205.5.6	12	Intervention	Intervention	a	0	0
206.5.12	12	Intervention	Intervention	a	0	0
305.1.22	12	Intervention	Intervention	a	0	0
305.10.32	12	Intervention	Intervention	a	0	0
305.10.49	12	Intervention	Intervention	a	1	121
305.4.10	12	Intervention	Intervention	a	0	0
234	12	Intervention	Intervention	a	1	85
235	12	Intervention	Intervention	a	0	0
236	12	Intervention	Intervention	a	1	14
237	12	Intervention	Intervention	a	0	0
243	12	Intervention	Intervention	a	1	181
245	12	Intervention	Intervention	a	0	0
246	12	Intervention	Intervention	a	0	0
261	12	Intervention	Intervention	a	0	0
262	12	Intervention	Intervention	a	0	0
264	12	Intervention	Intervention	a	0	0
265	12	Intervention	Intervention	a	0	0
266	12	Intervention	Intervention	a	0	0
268	12	Intervention	Intervention	a	0	0
272	12	Intervention	Intervention	a	0	0
273	12	Intervention	Intervention	a	0	0
190	12	Intervention	Intervention	a	0	0
202.22.13	12	Intervention	Intervention	a	1	51
203.5.18	12	Intervention	Intervention	a	0	0
203.5.30	12	Intervention	Intervention	a	0	0
203.6.2	12	Intervention	Intervention	a	0	0
204.10.11	12	Intervention	Intervention	a	0	0
204.1.16	12	Intervention	Intervention	a	0	0
205.5.6	12	Intervention	Intervention	a	0	0
206.5.12	12	Intervention	Intervention	a	0	0
305.1.22	12	Intervention	Intervention	a	1	110
305.10.32	12	Intervention	Intervention	a	0	0
305.10.49	12	Intervention	Intervention	a	1	112
305.4.10	12	Intervention	Intervention	a	0	0
234	13	Intervention	Intervention	a	0	0
235	13	Intervention	Intervention	a	0	0
236	13	Intervention	Intervention	a	0	0
237	13	Intervention	Intervention	a	0	0
243	13	Intervention	Intervention	a	1	58
245	13	Intervention	Intervention	a	0	0
246	13	Intervention	Intervention	a	0	0
255	13	Intervention	Intervention	a	0	0
258	13	Intervention	Intervention	a	0	0
261	13	Intervention	Intervention	a	0	0
262	13	Intervention	Intervention	a	1	42
264	13	Intervention	Intervention	a	0	0
265	13	Intervention	Intervention	a	0	0
266	13	Intervention	Intervention	a	0	0
268	13	Intervention	Intervention	a	1	58
272	13	Intervention	Intervention	a	0	0
273	13	Intervention	Intervention	a	0	0
190	13	Intervention	Intervention	a	0	0
202.22.13	13	Intervention	Intervention	a	0	0
203.5.18	13	Intervention	Intervention	a	0	0
203.5.30	13	Intervention	Intervention	a	0	0
203.6.2	13	Intervention	Intervention	a	0	0
204.10.11	13	Intervention	Intervention	a	0	0
204.1.16	13	Intervention	Intervention	a	1	38
205.5.6	13	Intervention	Intervention	a	1	9
206.5.12	13	Intervention	Intervention	a	0	0
305.1.22	13	Intervention	Intervention	a	0	0
305.10.32	13	Intervention	Intervention	a	1	85
305.10.49	13	Intervention	Intervention	a	0	0
305.4.10	13	Intervention	Intervention	a	0	0
234	13	Intervention	Intervention	a	1	76
235	13	Intervention	Intervention	a	1	83
236	13	Intervention	Intervention	a	1	128
237	13	Intervention	Intervention	a	0	0
243	13	Intervention	Intervention	a	1	26
245	13	Intervention	Intervention	a	0	0
246	13	Intervention	Intervention	a	0	0
255	13	Intervention	Intervention	a	0	0
258	13	Intervention	Intervention	a	1	106
261	13	Intervention	Intervention	a	1	60
262	13	Intervention	Intervention	a	0	0
264	13	Intervention	Intervention	a	1	106
265	13	Intervention	Intervention	a	0	0
266	13	Intervention	Intervention	a	0	0
268	13	Intervention	Intervention	a	1	163
272	13	Intervention	Intervention	a	0	0
273	13	Intervention	Intervention	a	0	0
190	13	Intervention	Intervention	a	1	145
202.22.13	13	Intervention	Intervention	a	1	87
203.5.18	13	Intervention	Intervention	a	1	115
203.5.30	13	Intervention	Intervention	a	1	28
203.6.2	13	Intervention	Intervention	a	1	106
204.10.11	13	Intervention	Intervention	a	1	30
204.1.16	13	Intervention	Intervention	a	0	0
205.5.6	13	Intervention	Intervention	a	0	0
206.5.12	13	Intervention	Intervention	a	1	43
305.1.22	13	Intervention	Intervention	a	1	52
305.10.32	13	Intervention	Intervention	a	0	0
305.10.49	13	Intervention	Intervention	a	1	67
305.4.10	13	Intervention	Intervention	a	0	0
234	14	Intervention	Intervention	c	0	0
235	14	Intervention	Intervention	c	0	0
236	14	Intervention	Intervention	c	0	0
237	14	Intervention	Intervention	c	0	0
243	14	Intervention	Intervention	c	0	0
245	14	Intervention	Intervention	c	0	0
246	14	Intervention	Intervention	c	0	0
255	14	Intervention	Intervention	c	0	0
258	14	Intervention	Intervention	c	1	228
261	14	Intervention	Intervention	c	0	0
262	14	Intervention	Intervention	c	0	0
264	14	Intervention	Intervention	c	0	0
265	14	Intervention	Intervention	c	1	125
266	14	Intervention	Intervention	c	0	0
268	14	Intervention	Intervention	c	1	120
272	14	Intervention	Intervention	c	0	0
273	14	Intervention	Intervention	c	0	0
190	14	Intervention	Intervention	c	1	235
202.22.13	14	Intervention	Intervention	c	0	0
203.5.18	14	Intervention	Intervention	c	0	0
203.5.30	14	Intervention	Intervention	c	0	0
203.6.2	14	Intervention	Intervention	c	1	85
204.10.11	14	Intervention	Intervention	c	1	65
204.1.16	14	Intervention	Intervention	c	0	0
205.5.6	14	Intervention	Intervention	c	0	0
206.5.12	14	Intervention	Intervention	c	0	0
305.1.22	14	Intervention	Intervention	c	0	0
305.10.32	14	Intervention	Intervention	c	0	0
305.10.49	14	Intervention	Intervention	c	0	0
305.4.10	14	Intervention	Intervention	c	1	45
234	14	Intervention	Intervention	c	1	71
235	14	Intervention	Intervention	c	1	131
236	14	Intervention	Intervention	c	0	0
237	14	Intervention	Intervention	c	0	0
243	14	Intervention	Intervention	c	0	0
245	14	Intervention	Intervention	c	0	0
246	14	Intervention	Intervention	c	0	0
255	14	Intervention	Intervention	c	0	0
258	14	Intervention	Intervention	c	0	0
261	14	Intervention	Intervention	c	0	0
262	14	Intervention	Intervention	c	0	0
264	14	Intervention	Intervention	c	0	0
265	14	Intervention	Intervention	c	0	0
266	14	Intervention	Intervention	c	0	0
268	14	Intervention	Intervention	c	0	0
272	14	Intervention	Intervention	c	0	0
273	14	Intervention	Intervention	c	0	0
190	14	Intervention	Intervention	c	0	0
202.22.13	14	Intervention	Intervention	c	0	0
203.5.18	14	Intervention	Intervention	c	0	0
203.5.30	14	Intervention	Intervention	c	0	0
203.6.2	14	Intervention	Intervention	c	0	0
204.10.11	14	Intervention	Intervention	c	0	0
204.1.16	14	Intervention	Intervention	c	0	0
205.5.6	14	Intervention	Intervention	c	0	0
206.5.12	14	Intervention	Intervention	c	0	0
305.1.22	14	Intervention	Intervention	c	0	0
305.10.32	14	Intervention	Intervention	c	0	0
305.10.49	14	Intervention	Intervention	c	1	71
305.4.10	14	Intervention	Intervention	c	0	0
234	15	Intervention	Intervention	a	0	0
235	15	Intervention	Intervention	a	0	0
236	15	Intervention	Intervention	a	1	168
237	15	Intervention	Intervention	a	1	65
243	15	Intervention	Intervention	a	0	0
245	15	Intervention	Intervention	a	1	345
246	15	Intervention	Intervention	a	0	0
255	15	Intervention	Intervention	a	0	0
258	15	Intervention	Intervention	a	1	307
261	15	Intervention	Intervention	a	1	46
262	15	Intervention	Intervention	a	1	62
264	15	Intervention	Intervention	a	0	0
265	15	Intervention	Intervention	a	0	0
266	15	Intervention	Intervention	a	0	0
268	15	Intervention	Intervention	a	1	54
272	15	Intervention	Intervention	a	0	0
273	15	Intervention	Intervention	a	0	0
190	15	Intervention	Intervention	a	1	367
202.22.13	15	Intervention	Intervention	a	0	0
203.5.18	15	Intervention	Intervention	a	0	0
203.5.30	15	Intervention	Intervention	a	0	0
203.6.2	15	Intervention	Intervention	a	0	0
204.10.11	15	Intervention	Intervention	a	1	208
204.1.16	15	Intervention	Intervention	a	0	0
205.5.6	15	Intervention	Intervention	a	0	0
206.5.12	15	Intervention	Intervention	a	0	0
305.1.22	15	Intervention	Intervention	a	1	57
305.10.32	15	Intervention	Intervention	a	0	0
305.10.49	15	Intervention	Intervention	a	0	0
305.4.10	15	Intervention	Intervention	a	1	93
234	15	Intervention	Intervention	a	0	0
235	15	Intervention	Intervention	a	0	0
236	15	Intervention	Intervention	a	0	0
237	15	Intervention	Intervention	a	0	0
243	15	Intervention	Intervention	a	1	193
245	15	Intervention	Intervention	a	0	0
246	15	Intervention	Intervention	a	0	0
255	15	Intervention	Intervention	a	0	0
258	15	Intervention	Intervention	a	0	0
261	15	Intervention	Intervention	a	0	0
262	15	Intervention	Intervention	a	0	0
264	15	Intervention	Intervention	a	0	0
265	15	Intervention	Intervention	a	0	0
266	15	Intervention	Intervention	a	1	203
268	15	Intervention	Intervention	a	0	0
272	15	Intervention	Intervention	a	0	0
273	15	Intervention	Intervention	a	0	0
190	15	Intervention	Intervention	a	0	0
202.22.13	15	Intervention	Intervention	a	0	0
203.5.18	15	Intervention	Intervention	a	0	0
203.5.30	15	Intervention	Intervention	a	0	0
203.6.2	15	Intervention	Intervention	a	0	0
204.10.11	15	Intervention	Intervention	a	1	83
204.1.16	15	Intervention	Intervention	a	0	0
205.5.6	15	Intervention	Intervention	a	0	0
206.5.12	15	Intervention	Intervention	a	0	0
305.1.22	15	Intervention	Intervention	a	1	189
305.10.32	15	Intervention	Intervention	a	0	0
305.10.49	15	Intervention	Intervention	a	0	0
305.4.10	15	Intervention	Intervention	a	0	0
234	16	Intervention	Intervention	a	0	0
235	16	Intervention	Intervention	a	1	153
236	16	Intervention	Intervention	a	1	26
237	16	Intervention	Intervention	a	1	16
243	16	Intervention	Intervention	a	1	173
245	16	Intervention	Intervention	a	1	29
246	16	Intervention	Intervention	a	0	0
255	16	Intervention	Intervention	a	0	0
258	16	Intervention	Intervention	a	1	201
261	16	Intervention	Intervention	a	0	0
262	16	Intervention	Intervention	a	0	0
264	16	Intervention	Intervention	a	1	31
265	16	Intervention	Intervention	a	0	0
266	16	Intervention	Intervention	a	1	8
268	16	Intervention	Intervention	a	1	47
272	16	Intervention	Intervention	a	1	12
273	16	Intervention	Intervention	a	0	0
190	16	Intervention	Intervention	a	1	12
202.22.13	16	Intervention	Intervention	a	1	21
203.5.18	16	Intervention	Intervention	a	0	0
203.5.30	16	Intervention	Intervention	a	0	0
203.6.2	16	Intervention	Intervention	a	1	38
204.10.11	16	Intervention	Intervention	a	0	0
204.1.16	16	Intervention	Intervention	a	0	0
205.5.6	16	Intervention	Intervention	a	0	0
206.5.12	16	Intervention	Intervention	a	1	5
305.1.22	16	Intervention	Intervention	a	0	0
305.10.32	16	Intervention	Intervention	a	1	32
305.10.49	16	Intervention	Intervention	a	0	0
305.4.10	16	Intervention	Intervention	a	0	0
234	16	Intervention	Intervention	a	0	0
235	16	Intervention	Intervention	a	1	176
236	16	Intervention	Intervention	a	1	465
237	16	Intervention	Intervention	a	0	0
243	16	Intervention	Intervention	a	1	173
245	16	Intervention	Intervention	a	1	30
246	16	Intervention	Intervention	a	0	0
255	16	Intervention	Intervention	a	1	128
258	16	Intervention	Intervention	a	1	31
261	16	Intervention	Intervention	a	0	0
262	16	Intervention	Intervention	a	0	0
264	16	Intervention	Intervention	a	1	40
265	16	Intervention	Intervention	a	1	46
266	16	Intervention	Intervention	a	1	11
268	16	Intervention	Intervention	a	1	128
272	16	Intervention	Intervention	a	1	75
273	16	Intervention	Intervention	a	0	0
190	16	Intervention	Intervention	a	1	206
202.22.13	16	Intervention	Intervention	a	1	72
203.5.18	16	Intervention	Intervention	a	0	0
203.5.30	16	Intervention	Intervention	a	0	0
203.6.2	16	Intervention	Intervention	a	1	25
204.10.11	16	Intervention	Intervention	a	1	21
204.1.16	16	Intervention	Intervention	a	1	37
205.5.6	16	Intervention	Intervention	a	0	0
206.5.12	16	Intervention	Intervention	a	1	19
305.1.22	16	Intervention	Intervention	a	1	58
305.10.32	16	Intervention	Intervention	a	1	22
305.10.49	16	Intervention	Intervention	a	1	5
305.4.10	16	Intervention	Intervention	a	1	28
